# Supplementary material for: ﻿An updated infrageneric classification of the pantropical species-rich genus Garcinia L. (Clusiaceae) and some insights into the systematics of New Caledonian species, based on molecular and morphological evidence
Source: PhytoKeys. 2024 Mar 15;239:73–105. doi: 10.3897/phytokeys.239.112563 (PMC10960151; doi:10.3897/phytokeys.239.112563)
Supplement: XML Treatment for Garcinia section Allanblackia [file phytokeys.239.112563-treatment3.xml]

<!DOCTYPE tp:taxon-treatment
  PUBLIC "-//TaxonX//DTD Taxonomic Treatment Publishing DTD v0 20100105//EN" "tax-treatment-NSO.dtd">
<tp:taxon-treatment xmlns:tp="http://www.plazi.org/taxpub"><tp:treatment-meta><kwd-group><label>Taxon classification</label><kwd>
                  <named-content content-type="kingdom">Plantae</named-content>
                </kwd><kwd>
                  <named-content content-type="order">Malpighiales</named-content>
                </kwd><kwd>
                  <named-content content-type="family">Clusiaceae</named-content>
                </kwd></kwd-group><mixed-citation publication-type="journal"><person-group><name><surname>Gaudeul</surname><given-names>Myriam</given-names></name><name><surname>Sweeney</surname><given-names>Patrick</given-names></name><name><surname>Munzinger</surname><given-names>Jérôme</given-names></name></person-group><article-title>﻿An updated infrageneric classification of the pantropical species-rich genus <italic><tp:taxon-name><tp:taxon-name-part taxon-name-part-type="genus" reg="Garcinia">Garcinia</tp:taxon-name-part></tp:taxon-name></italic> L. (<tp:taxon-name><tp:taxon-name-part taxon-name-part-type="family">Clusiaceae</tp:taxon-name-part></tp:taxon-name>) and some insights into the systematics of New Caledonian species, based on molecular and morphological evidence</article-title><source>PhytoKeys</source><day>15</day><month>03</month><year>2024</year><volume>239</volume><fpage>73</fpage><lpage>105</lpage><pub-id pub-id-type="doi">10.3897/phytokeys.239.112563</pub-id></mixed-citation></tp:treatment-meta><tp:nomenclature><label>﻿3.</label><tp:taxon-name>
                <object-id xmlns:xlink="http://www.w3.org/1999/xlink" content-type="arpha" xlink:type="simple">3CDD7AE2-6129-581C-91E7-5E93D73AE3FE</object-id>
                <tp:taxon-name-part taxon-name-part-type="genus" reg="Garcinia">Garcinia</tp:taxon-name-part>
                <tp:taxon-name-part taxon-name-part-type="infraspecific-rank">section</tp:taxon-name-part>
                <tp:taxon-name-part taxon-name-part-type="section" reg="Allanblackia">Allanblackia</tp:taxon-name-part>
                <object-id xmlns:xlink="http://www.w3.org/1999/xlink" content-type="ipni" xlink:type="simple">urn:lsid:ipni.org:names:77338400-1</object-id>
              </tp:taxon-name><tp:taxon-authority>(Oliv.) P.W. Sweeney, comb. &amp;</tp:taxon-authority><tp:taxon-status xmlns:xlink="http://www.w3.org/1999/xlink" xlink:type="simple">stat. nov.</tp:taxon-status></tp:nomenclature><tp:treatment-sec sec-type="Basionym" id="SECID0EAKBI"><title>Basionym.</title><p><italic><tp:taxon-name><tp:taxon-name-part taxon-name-part-type="genus" reg="Allanblackia">Allanblackia</tp:taxon-name-part></tp:taxon-name></italic> Oliv., Gen. Pl. [Benth. &amp; Hook.f.] 1(3): 980 (1867), J. Linn. Soc., Bot. 10: 43 (1867).</p></tp:treatment-sec><tp:treatment-sec sec-type="material" id="SECID0ENKBI"><title>Type.</title><p><italic><tp:taxon-name><tp:taxon-name-part taxon-name-part-type="genus" reg="Allanblackia">Allanblackia</tp:taxon-name-part><tp:taxon-name-part taxon-name-part-type="species" reg="floribunda">floribunda</tp:taxon-name-part></tp:taxon-name></italic> Oliv., J. Linn. Soc., Bot. 10: 43 (1867) [≡<italic><tp:taxon-name><tp:taxon-name-part taxon-name-part-type="genus" reg="Garcinia">Garcinia</tp:taxon-name-part><tp:taxon-name-part taxon-name-part-type="species" reg="oleosperma">oleosperma</tp:taxon-name-part></tp:taxon-name></italic> P.W. Sweeney, nom. nov.; non <italic><tp:taxon-name><tp:taxon-name-part taxon-name-part-type="genus" reg="Garcinia">Garcinia</tp:taxon-name-part><tp:taxon-name-part taxon-name-part-type="species" reg="floribunda">floribunda</tp:taxon-name-part></tp:taxon-name></italic> Miq., Stip. Surin. Sel. 39, non <italic><tp:taxon-name><tp:taxon-name-part taxon-name-part-type="genus" reg="Garcinia">Garcinia</tp:taxon-name-part><tp:taxon-name-part taxon-name-part-type="species" reg="floribunda">floribunda</tp:taxon-name-part></tp:taxon-name></italic> Mast. ex Vesque, Monogr. Phan. [A.DC. &amp; C.DC.] 8: 488 (1893)]</p></tp:treatment-sec><tp:treatment-sec sec-type="description" id="SECID0E6LBI"><title>Distinguishing sectional characters.</title><p><bold><italic>Flowers</italic></bold> five-merous. Staminate flowers with stamens united into five phalanges, anthers subsessile, two-thecous. Pollen 4-colporate (<xref ref-type="bibr" rid="B21">Jones 1980</xref>). Ovaries incompletely five-locular containing multiple ovules per carpel/locule, placentation parietal. Afrotropics.</p></tp:treatment-sec><tp:treatment-sec sec-type="notes" id="SECID0EOMBI"><title>Note.</title><p>There are nine currently accepted species in the genus <italic><tp:taxon-name><tp:taxon-name-part taxon-name-part-type="genus" reg="Allanblackia">Allanblackia</tp:taxon-name-part></tp:taxon-name></italic> Oliv., all native to Africa (<xref ref-type="bibr" rid="B4">Bamps 1969</xref>; <xref ref-type="bibr" rid="B65">Stevens 2007</xref>; <xref ref-type="bibr" rid="B45">POWO 2023</xref>). Here we create the <tp:taxon-name><tp:taxon-name-part taxon-name-part-type="genus" reg="Garcinia"/><tp:taxon-name-part taxon-name-part-type="section" reg="Allanblackia">Allanblackia</tp:taxon-name-part></tp:taxon-name> (Oliv.) P.W. Sweeney for these species when they are treated as <italic><tp:taxon-name><tp:taxon-name-part taxon-name-part-type="genus" reg="Garcinia">Garcinia</tp:taxon-name-part></tp:taxon-name></italic> and below provide names for them in <italic><tp:taxon-name><tp:taxon-name-part taxon-name-part-type="genus" reg="Garcinia">Garcinia</tp:taxon-name-part></tp:taxon-name></italic>.</p><p><bold>Species</bold>:</p></tp:treatment-sec><ref-list><ref id="B21"><mixed-citation xmlns:xlink="http://www.w3.org/1999/xlink" xlink:type="simple"><person-group><name name-style="western"><surname>Jones</surname><given-names>SW</given-names></name></person-group> (<year>1980</year>) Morphology and major taxonomy of <italic><tp:taxon-name><tp:taxon-name-part taxon-name-part-type="genus">Garcinia</tp:taxon-name-part></tp:taxon-name></italic> (<tp:taxon-name><tp:taxon-name-part taxon-name-part-type="family">Guttiferae</tp:taxon-name-part></tp:taxon-name>). PhD Thesis, University of Leicester. <ext-link xlink:href="https://www.proquest.com/dissertations-theses/morphology-major-taxonomy-garcinia-guttiferae/docview/301438677/se-2" ext-link-type="uri" xlink:type="simple">https://www.proquest.com/dissertations-theses/morphology-major-taxonomy-garcinia-guttiferae/docview/301438677/se-2</ext-link></mixed-citation></ref><ref id="B4"><mixed-citation xmlns:xlink="http://www.w3.org/1999/xlink" xlink:type="simple"><person-group><name name-style="western"><surname>Bamps</surname><given-names>P</given-names></name></person-group> (<year>1969</year>) <article-title>Notes sur les <tp:taxon-name><tp:taxon-name-part taxon-name-part-type="family">Guttiferae</tp:taxon-name-part></tp:taxon-name> d’Afrique tropicale.</article-title><source>Bulletin du Jardin botanique National de Belgique</source><volume>39</volume>: <fpage>345</fpage>–<lpage>372</lpage>. <ext-link xlink:href="10.2307/3667572" ext-link-type="doi" xlink:type="simple">https://doi.org/10.2307/3667572</ext-link></mixed-citation></ref><ref id="B65"><mixed-citation xmlns:xlink="http://www.w3.org/1999/xlink" xlink:type="simple"><person-group><name name-style="western"><surname>Stevens</surname><given-names>PF</given-names></name></person-group> (<year>2007</year>) <article-title><tp:taxon-name><tp:taxon-name-part taxon-name-part-type="family">Clusiaceae</tp:taxon-name-part></tp:taxon-name>-<tp:taxon-name><tp:taxon-name-part taxon-name-part-type="family">Guttiferae</tp:taxon-name-part></tp:taxon-name>.</article-title> In: <person-group><name name-style="western"><surname>Kubitzki</surname><given-names>K</given-names></name></person-group> (<role>Ed.</role>) <issue-title>The Families and Genera of Vascular Plants Flowering plants Eudicots: Berberidopsidales, Buxales, Crossosomatales, Fabales pp, Geraniales, Gunnerales, Myrtales pp, Proteales, Saxifragales, Vitales, Zygophyllales, Clusiaceae alliance, Passifloraceae alliance, Dilleniaceae, Huaceae, Picramniaceae, Sabiaceae.</issue-title><source>Springer-Verlag, Berlin</source>, <fpage>48</fpage>–<lpage>66</lpage>. <ext-link xlink:href="10.1007/978-3-540-32219-1_10" ext-link-type="doi" xlink:type="simple">https://doi.org/10.1007/978-3-540-32219-1_10</ext-link></mixed-citation></ref><ref id="B45"><mixed-citation xmlns:xlink="http://www.w3.org/1999/xlink" xlink:type="simple">POWO (<year>2023</year>) Plants of the World Online. Facilitated by the Royal Botanic Gardens, Kew. Published on the Internet. <ext-link xlink:href="http://www.plantsoftheworldonline.org/" ext-link-type="uri" xlink:type="simple">http://www.plantsoftheworldonline.org/</ext-link> [Retrieved 21 September 2023]</mixed-citation></ref></ref-list></tp:taxon-treatment>
