# Supplementary material for: ﻿An updated infrageneric classification of the pantropical species-rich genus Garcinia L. (Clusiaceae) and some insights into the systematics of New Caledonian species, based on molecular and morphological evidence
Source: PhytoKeys. 2024 Mar 15;239:73–105. doi: 10.3897/phytokeys.239.112563 (PMC10960151; doi:10.3897/phytokeys.239.112563)
Supplement: XML Treatment for Garcinia staneriana [file phytokeys.239.112563-treatment10.xml]

<!DOCTYPE tp:taxon-treatment
  PUBLIC "-//TaxonX//DTD Taxonomic Treatment Publishing DTD v0 20100105//EN" "tax-treatment-NSO.dtd">
<tp:taxon-treatment xmlns:tp="http://www.plazi.org/taxpub"><tp:treatment-meta><kwd-group><label>Taxon classification</label><kwd>
                  <named-content content-type="kingdom">Plantae</named-content>
                </kwd><kwd>
                  <named-content content-type="order">Malpighiales</named-content>
                </kwd><kwd>
                  <named-content content-type="family">Clusiaceae</named-content>
                </kwd></kwd-group><mixed-citation publication-type="journal"><person-group><name><surname>Gaudeul</surname><given-names>Myriam</given-names></name><name><surname>Sweeney</surname><given-names>Patrick</given-names></name><name><surname>Munzinger</surname><given-names>Jérôme</given-names></name></person-group><article-title>﻿An updated infrageneric classification of the pantropical species-rich genus <italic><tp:taxon-name><tp:taxon-name-part taxon-name-part-type="genus" reg="Garcinia">Garcinia</tp:taxon-name-part></tp:taxon-name></italic> L. (<tp:taxon-name><tp:taxon-name-part taxon-name-part-type="family">Clusiaceae</tp:taxon-name-part></tp:taxon-name>) and some insights into the systematics of New Caledonian species, based on molecular and morphological evidence</article-title><source>PhytoKeys</source><day>15</day><month>03</month><year>2024</year><volume>239</volume><fpage>73</fpage><lpage>105</lpage><pub-id pub-id-type="doi">10.3897/phytokeys.239.112563</pub-id></mixed-citation></tp:treatment-meta><tp:nomenclature><label>﻿</label><tp:taxon-name>
                <object-id xmlns:xlink="http://www.w3.org/1999/xlink" content-type="arpha" xlink:type="simple">FFC546E9-C7B8-5D42-A3E1-300C3D72FA02</object-id>
                <tp:taxon-name-part taxon-name-part-type="genus" reg="Garcinia">Garcinia</tp:taxon-name-part>
                <tp:taxon-name-part taxon-name-part-type="species" reg="staneriana">staneriana</tp:taxon-name-part>
                <object-id xmlns:xlink="http://www.w3.org/1999/xlink" content-type="ipni" xlink:type="simple">urn:lsid:ipni.org:names:77338407-1</object-id>
              </tp:taxon-name><tp:taxon-authority>(Exell &amp; Mendonça) P.W.Sweeney</tp:taxon-authority><tp:taxon-status xmlns:xlink="http://www.w3.org/1999/xlink" xlink:type="simple">comb. nov.</tp:taxon-status><tp:nomenclature-citation-list><tp:nomenclature-citation><tp:taxon-name>
                    <tp:taxon-name-part taxon-name-part-type="genus" reg="Allanblackia">Allanblackia</tp:taxon-name-part>
                    <tp:taxon-name-part taxon-name-part-type="species" reg="staneriana">staneriana</tp:taxon-name-part>
                  </tp:taxon-name><comment>Exell &amp; Mendonça, J. Bot. 74(Suppl.): 20 (1936). Type. Angola: Belize, <italic>Grossweiler 8221</italic>.</comment></tp:nomenclature-citation></tp:nomenclature-citation-list></tp:nomenclature></tp:taxon-treatment>
