# Supplementary material for: ﻿An updated infrageneric classification of the pantropical species-rich genus Garcinia L. (Clusiaceae) and some insights into the systematics of New Caledonian species, based on molecular and morphological evidence
Source: PhytoKeys. 2024 Mar 15;239:73–105. doi: 10.3897/phytokeys.239.112563 (PMC10960151; doi:10.3897/phytokeys.239.112563)
Supplement: XML Treatment for Garcinia section Paragarcinia [file phytokeys.239.112563-treatment13.xml]

<!DOCTYPE tp:taxon-treatment
  PUBLIC "-//TaxonX//DTD Taxonomic Treatment Publishing DTD v0 20100105//EN" "tax-treatment-NSO.dtd">
<tp:taxon-treatment xmlns:tp="http://www.plazi.org/taxpub"><tp:treatment-meta><kwd-group><label>Taxon classification</label><kwd>
                  <named-content content-type="kingdom">Plantae</named-content>
                </kwd><kwd>
                  <named-content content-type="order">Malpighiales</named-content>
                </kwd><kwd>
                  <named-content content-type="family">Clusiaceae</named-content>
                </kwd></kwd-group><mixed-citation publication-type="journal"><person-group><name><surname>Gaudeul</surname><given-names>Myriam</given-names></name><name><surname>Sweeney</surname><given-names>Patrick</given-names></name><name><surname>Munzinger</surname><given-names>Jérôme</given-names></name></person-group><article-title>﻿An updated infrageneric classification of the pantropical species-rich genus <italic><tp:taxon-name><tp:taxon-name-part taxon-name-part-type="genus" reg="Garcinia">Garcinia</tp:taxon-name-part></tp:taxon-name></italic> L. (<tp:taxon-name><tp:taxon-name-part taxon-name-part-type="family">Clusiaceae</tp:taxon-name-part></tp:taxon-name>) and some insights into the systematics of New Caledonian species, based on molecular and morphological evidence</article-title><source>PhytoKeys</source><day>15</day><month>03</month><year>2024</year><volume>239</volume><fpage>73</fpage><lpage>105</lpage><pub-id pub-id-type="doi">10.3897/phytokeys.239.112563</pub-id></mixed-citation></tp:treatment-meta><tp:nomenclature><label>﻿4.</label><tp:taxon-name>
                <object-id xmlns:xlink="http://www.w3.org/1999/xlink" content-type="arpha" xlink:type="simple">75AD4154-BB84-5E41-91F2-A1FB55F064D5</object-id>
                <tp:taxon-name-part taxon-name-part-type="genus" reg="Garcinia">Garcinia</tp:taxon-name-part>
                <tp:taxon-name-part taxon-name-part-type="infraspecific-rank">section</tp:taxon-name-part>
                <tp:taxon-name-part taxon-name-part-type="section" reg="Paragarcinia">Paragarcinia</tp:taxon-name-part>
              </tp:taxon-name><tp:taxon-authority>(Baillon) Vesque, Monogr. Phan. [A. DC. &amp; C. DC.] 8: 254 (1893). Clade 3</tp:taxon-authority><xref ref-type="fig" rid="F2">Figs 2</xref><xref ref-type="fig" rid="F3">, 3</xref></tp:nomenclature><tp:treatment-sec sec-type="material" id="SECID0ERHCI"><title>Type.</title><p><italic><tp:taxon-name><tp:taxon-name-part taxon-name-part-type="genus" reg="Ochrocarpos">Ochrocarpos</tp:taxon-name-part><tp:taxon-name-part taxon-name-part-type="species" reg="decipiens">decipiens</tp:taxon-name-part></tp:taxon-name></italic> Baill., Adansonia 11: 370 (1876) [≡<italic><tp:taxon-name><tp:taxon-name-part taxon-name-part-type="genus" reg="Garcinia">Garcinia</tp:taxon-name-part><tp:taxon-name-part taxon-name-part-type="species" reg="decipiens">decipiens</tp:taxon-name-part></tp:taxon-name></italic> (Baill.) Vesque, Monogr. Phan. [A.DC. &amp; C.DC.] 8: 482 (1893)].</p></tp:treatment-sec><tp:treatment-sec sec-type="description" id="SECID0ENICI"><title>Distinguishing sectional characters.</title><p><bold><italic>Flowers</italic></bold> with two (usually) sepals, fused in bud. Staminate flowers with a pistillode, stamens arranged into four (up to eight) fascicles with sessile to subsessile, two-thecous anthers. Ovaries four locular, stigmas weakly lobed. <bold><italic>Fruits</italic></bold> with smooth walls. <bold><italic>Inflorescences</italic></bold> terminal or axillary with few to many flowers. Afrotropics (Madagascar and Comoros).</p><p>This section contains the <italic><tp:taxon-name><tp:taxon-name-part taxon-name-part-type="genus" reg="Garcinia">Garcinia</tp:taxon-name-part></tp:taxon-name></italic> species that were formerly placed into the segregate genus <italic><tp:taxon-name><tp:taxon-name-part taxon-name-part-type="genus" reg="Ochrocarpos">Ochrocarpos</tp:taxon-name-part></tp:taxon-name></italic>. The twelve species in this section are endemic to Madagascar and Comoros (<xref ref-type="bibr" rid="B68">Sweeney and Rogers 2008</xref>).</p></tp:treatment-sec><tp:treatment-sec sec-type="Species" id="SECID0ESJCI"><title>Species.</title><p><italic><tp:taxon-name><tp:taxon-name-part taxon-name-part-type="genus" reg="Garcinia">Garcinia</tp:taxon-name-part><tp:taxon-name-part taxon-name-part-type="species" reg="cerasifer">cerasifer</tp:taxon-name-part></tp:taxon-name></italic> (H.Perrier) P.F.Stevens; <italic><tp:taxon-name><tp:taxon-name-part taxon-name-part-type="genus" reg="Garcinia">G.</tp:taxon-name-part><tp:taxon-name-part taxon-name-part-type="species" reg="dauphinensis">dauphinensis</tp:taxon-name-part></tp:taxon-name></italic> P.W.Sweeney &amp; Z.S.Rogers; <italic><tp:taxon-name><tp:taxon-name-part taxon-name-part-type="genus" reg="Garcinia">G.</tp:taxon-name-part><tp:taxon-name-part taxon-name-part-type="species" reg="decipiens">decipiens</tp:taxon-name-part></tp:taxon-name></italic> Vesque; <italic><tp:taxon-name><tp:taxon-name-part taxon-name-part-type="genus" reg="Garcinia">G.</tp:taxon-name-part><tp:taxon-name-part taxon-name-part-type="species" reg="evonymoides">evonymoides</tp:taxon-name-part></tp:taxon-name></italic> (Planch. &amp; Triana) P.W.Sweeney &amp; Z.S.Rogers; <italic><tp:taxon-name><tp:taxon-name-part taxon-name-part-type="genus" reg="Garcinia">G.</tp:taxon-name-part><tp:taxon-name-part taxon-name-part-type="species" reg="goudotiana">goudotiana</tp:taxon-name-part></tp:taxon-name></italic> (Planch. &amp; Triana) P.W.Sweeney &amp; Z.S.Rogers; <italic><tp:taxon-name><tp:taxon-name-part taxon-name-part-type="genus" reg="Garcinia">G.</tp:taxon-name-part><tp:taxon-name-part taxon-name-part-type="species" reg="madagascariensis">madagascariensis</tp:taxon-name-part></tp:taxon-name></italic> (Planch. &amp; Triana) Pierre; <italic><tp:taxon-name><tp:taxon-name-part taxon-name-part-type="genus" reg="Garcinia">G.</tp:taxon-name-part><tp:taxon-name-part taxon-name-part-type="species" reg="multifida">multifida</tp:taxon-name-part></tp:taxon-name></italic> (H. Perrier) P.W.Sweeney &amp; Z.S.Rogers; <italic><tp:taxon-name><tp:taxon-name-part taxon-name-part-type="genus" reg="Garcinia">G.</tp:taxon-name-part><tp:taxon-name-part taxon-name-part-type="species" reg="orthoclada">orthoclada</tp:taxon-name-part></tp:taxon-name></italic> Baker; <italic><tp:taxon-name><tp:taxon-name-part taxon-name-part-type="genus" reg="Garcinia">G.</tp:taxon-name-part><tp:taxon-name-part taxon-name-part-type="species" reg="parvula">parvula</tp:taxon-name-part></tp:taxon-name></italic> (H. Perrier) P.W.Sweeney &amp; Z.S.Rogers; <italic><tp:taxon-name><tp:taxon-name-part taxon-name-part-type="genus" reg="Garcinia">G.</tp:taxon-name-part><tp:taxon-name-part taxon-name-part-type="species" reg="pauciflora">pauciflora</tp:taxon-name-part></tp:taxon-name></italic> Baker; <italic><tp:taxon-name><tp:taxon-name-part taxon-name-part-type="genus" reg="Garcinia">G.</tp:taxon-name-part><tp:taxon-name-part taxon-name-part-type="species" reg="tsaratananensis">tsaratananensis</tp:taxon-name-part></tp:taxon-name></italic> (H. Perrier) P.W.Sweeney &amp; Z.S.Rogers.</p></tp:treatment-sec><tp:treatment-sec><!--Section generated to contain objects referenced in tp:taxon-treatment.--><fig id="F2" position="float" orientation="portrait"><object-id xmlns:xlink="http://www.w3.org/1999/xlink" content-type="doi" xlink:type="simple">10.3897/phytokeys.239.112563.figure2</object-id><object-id xmlns:xlink="http://www.w3.org/1999/xlink" content-type="arpha" xlink:type="simple">2AAB1810-FD09-53EE-8787-82EB6A7B0539</object-id><label>Figure 2.</label><caption><p>Molecular phylogeny of <italic><tp:taxon-name><tp:taxon-name-part taxon-name-part-type="genus" reg="Garcinia">Garcinia</tp:taxon-name-part></tp:taxon-name></italic> L. based on ITS sequences and Bayesian inference. Posterior probabilities (<abbrev xmlns:xlink="http://www.w3.org/1999/xlink" xlink:title="posterior probability" id="ABBRID0ESFAG" xlink:type="simple">PP</abbrev>) and bootstrap support values (<abbrev xmlns:xlink="http://www.w3.org/1999/xlink" xlink:title="bootstrap" id="ABBRID0EWFAG" xlink:type="simple">BS</abbrev>), obtained respectively by the Bayesian inference and Maximum Likelihood (<abbrev xmlns:xlink="http://www.w3.org/1999/xlink" xlink:title="Maximum likelihood" id="ABBRID0E1FAG" xlink:type="simple">ML</abbrev>) analysis, are indicated at each node of the cladogram. Nodes were collapsed when <abbrev xmlns:xlink="http://www.w3.org/1999/xlink" xlink:title="posterior probability" id="ABBRID0E5FAG" xlink:type="simple">PP</abbrev> &lt; 0.50. The lineages/sections discussed in the text are highlighted, and species names appear in colors depending on their native distribution areas: light blue, Central and South America; light green, Tropical Africa; dark green, Madagascar and Western Indian Ocean islands; grey, Southeast Asia; purple, Australia; orange, New Guinea; red, New Caledonia; dark blue, Southwest Pacific islands. Distribution information was taken from the Plants of the World Online website (<xref ref-type="bibr" rid="B45">POWO 2023</xref>; also see the table of vouchers). A few species occur in several regions, and the color of the main (largest) geographic region was used. Accessions in bold were newly sequenced in this study.</p></caption><graphic xmlns:xlink="http://www.w3.org/1999/xlink" xlink:href="phytokeys-239-073_article-112563__-g002.jpg" position="float" orientation="portrait" xlink:type="simple" id="oo_1002037.jpg"><uri content-type="original_file" xlink:type="simple">https://binary.pensoft.net/fig/1002037</uri></graphic></fig><fig id="F3" position="float" orientation="portrait"><object-id xmlns:xlink="http://www.w3.org/1999/xlink" content-type="doi" xlink:type="simple">10.3897/phytokeys.239.112563.figure3</object-id><object-id xmlns:xlink="http://www.w3.org/1999/xlink" content-type="arpha" xlink:type="simple">67DAE6CD-0984-5A8F-9458-C865CE61D0F8</object-id><label>Figure 3.</label><caption><p>Molecular phylogeny of <italic><tp:taxon-name><tp:taxon-name-part taxon-name-part-type="genus" reg="Garcinia">Garcinia</tp:taxon-name-part></tp:taxon-name></italic> L. based on a combined chloroplast DNA dataset and Bayesian inference. Posterior probabilities (<abbrev xmlns:xlink="http://www.w3.org/1999/xlink" xlink:title="posterior probability" id="ABBRID0E1GAG" xlink:type="simple">PP</abbrev>) and bootstrap support values (<abbrev xmlns:xlink="http://www.w3.org/1999/xlink" xlink:title="bootstrap" id="ABBRID0E5GAG" xlink:type="simple">BS</abbrev>), obtained respectively by the Bayesian inference and Maximum Likelihood (<abbrev xmlns:xlink="http://www.w3.org/1999/xlink" xlink:title="Maximum likelihood" id="ABBRID0ECHAG" xlink:type="simple">ML</abbrev>) analysis, are indicated at each node of the cladogram. Nodes were collapsed when <abbrev xmlns:xlink="http://www.w3.org/1999/xlink" xlink:title="posterior probability" id="ABBRID0EGHAG" xlink:type="simple">PP</abbrev> &lt; 0.50. The lineages/sections discussed in the text are highlighted, and species names appear in colors depending on their native distribution areas: light green, Tropical Africa; dark green, Madagascar and Western Indian Ocean islands; grey, Southeast Asia; purple, Australia; orange, New Guinea; red, New Caledonia; dark blue, Southwest Pacific islands. Distribution information was taken from the Plants of the World Online website (<xref ref-type="bibr" rid="B45">POWO 2023</xref>; also see the table of vouchers). A few species occur in several regions, and the color of the main (largest) region was used. All accessions were newly sequenced in this study.</p></caption><graphic xmlns:xlink="http://www.w3.org/1999/xlink" xlink:href="phytokeys-239-073_article-112563__-g003.jpg" position="float" orientation="portrait" xlink:type="simple" id="oo_1002038.jpg"><uri content-type="original_file" xlink:type="simple">https://binary.pensoft.net/fig/1002038</uri></graphic></fig></tp:treatment-sec><ref-list><ref id="B45"><mixed-citation xmlns:xlink="http://www.w3.org/1999/xlink" xlink:type="simple">POWO (<year>2023</year>) Plants of the World Online. Facilitated by the Royal Botanic Gardens, Kew. Published on the Internet. <ext-link xlink:href="http://www.plantsoftheworldonline.org/" ext-link-type="uri" xlink:type="simple">http://www.plantsoftheworldonline.org/</ext-link> [Retrieved 21 September 2023]</mixed-citation></ref><ref id="B68"><mixed-citation xmlns:xlink="http://www.w3.org/1999/xlink" xlink:type="simple"><person-group><name name-style="western"><surname>Sweeney</surname><given-names>PW</given-names></name><name name-style="western"><surname>Rogers</surname><given-names>ZS</given-names></name></person-group> (<year>2008</year>) <article-title>Nomenclatural Notes on <italic><tp:taxon-name><tp:taxon-name-part taxon-name-part-type="genus">Garcinia</tp:taxon-name-part></tp:taxon-name></italic> (<tp:taxon-name><tp:taxon-name-part taxon-name-part-type="family">Clusiaceae</tp:taxon-name-part></tp:taxon-name>) from Madagascar and The Comoros.</article-title><source>Novon: A Journal for Botanical Nomenclature</source><volume>18</volume>(<issue>4</issue>): <fpage>524</fpage>–<lpage>537</lpage>. <ext-link xlink:href="10.3417/2006146" ext-link-type="doi" xlink:type="simple">https://doi.org/10.3417/2006146</ext-link></mixed-citation></ref></ref-list></tp:taxon-treatment>
