# Supplementary material for: ﻿An updated infrageneric classification of the pantropical species-rich genus Garcinia L. (Clusiaceae) and some insights into the systematics of New Caledonian species, based on molecular and morphological evidence
Source: PhytoKeys. 2024 Mar 15;239:73–105. doi: 10.3897/phytokeys.239.112563 (PMC10960151; doi:10.3897/phytokeys.239.112563)
Supplement: XML Treatment for Garcinia section Discostigma [file phytokeys.239.112563-treatment14.xml]

<!DOCTYPE tp:taxon-treatment
  PUBLIC "-//TaxonX//DTD Taxonomic Treatment Publishing DTD v0 20100105//EN" "tax-treatment-NSO.dtd">
<tp:taxon-treatment xmlns:tp="http://www.plazi.org/taxpub"><tp:treatment-meta><kwd-group><label>Taxon classification</label><kwd>
                  <named-content content-type="kingdom">Plantae</named-content>
                </kwd><kwd>
                  <named-content content-type="order">Malpighiales</named-content>
                </kwd><kwd>
                  <named-content content-type="family">Clusiaceae</named-content>
                </kwd></kwd-group><mixed-citation publication-type="journal"><person-group><name><surname>Gaudeul</surname><given-names>Myriam</given-names></name><name><surname>Sweeney</surname><given-names>Patrick</given-names></name><name><surname>Munzinger</surname><given-names>Jérôme</given-names></name></person-group><article-title>﻿An updated infrageneric classification of the pantropical species-rich genus <italic><tp:taxon-name><tp:taxon-name-part taxon-name-part-type="genus" reg="Garcinia">Garcinia</tp:taxon-name-part></tp:taxon-name></italic> L. (<tp:taxon-name><tp:taxon-name-part taxon-name-part-type="family">Clusiaceae</tp:taxon-name-part></tp:taxon-name>) and some insights into the systematics of New Caledonian species, based on molecular and morphological evidence</article-title><source>PhytoKeys</source><day>15</day><month>03</month><year>2024</year><volume>239</volume><fpage>73</fpage><lpage>105</lpage><pub-id pub-id-type="doi">10.3897/phytokeys.239.112563</pub-id></mixed-citation></tp:treatment-meta><tp:nomenclature><label>﻿5.</label><tp:taxon-name>
                <object-id xmlns:xlink="http://www.w3.org/1999/xlink" content-type="arpha" xlink:type="simple">E3F1601A-5208-5A4E-A59B-77E44F4C632B</object-id>
                <tp:taxon-name-part taxon-name-part-type="genus" reg="Garcinia">Garcinia</tp:taxon-name-part>
                <tp:taxon-name-part taxon-name-part-type="infraspecific-rank">section</tp:taxon-name-part>
                <tp:taxon-name-part taxon-name-part-type="section" reg="Discostigma">Discostigma</tp:taxon-name-part>
              </tp:taxon-name><tp:taxon-authority>(Haask.) Hook.f., Gen. Pl. [Benth. &amp; Hook.f.] 1: 174 (1862). Clade 4</tp:taxon-authority><xref ref-type="fig" rid="F2">Figs 2</xref><xref ref-type="fig" rid="F3">, 3</xref></tp:nomenclature><tp:treatment-sec sec-type="Basionym" id="SECID0EBPCI"><title>Basionym.</title><p><italic><tp:taxon-name><tp:taxon-name-part taxon-name-part-type="genus" reg="Discostigma">Discostigma</tp:taxon-name-part></tp:taxon-name></italic> Hassk., Flora 25(2, Beibl.): 33 (1842).</p></tp:treatment-sec><tp:treatment-sec sec-type="material" id="SECID0EOPCI"><title>Type.</title><p><italic><tp:taxon-name><tp:taxon-name-part taxon-name-part-type="genus" reg="Discostigma">Discostigma</tp:taxon-name-part><tp:taxon-name-part taxon-name-part-type="species" reg="rostratum">rostratum</tp:taxon-name-part></tp:taxon-name></italic> Hassk., Flora 25(2, Beibl.): 33 (1842) [≡<italic><tp:taxon-name><tp:taxon-name-part taxon-name-part-type="genus" reg="Garcinia">Garcinia</tp:taxon-name-part><tp:taxon-name-part taxon-name-part-type="species" reg="rostrata">rostrata</tp:taxon-name-part></tp:taxon-name></italic> (Hassk.) Miq., Ann. Mus. Bot. Lugduno-Batavi 1(7): 209 (1864)].</p></tp:treatment-sec><tp:treatment-sec sec-type="description" id="SECID0EKQCI"><title>Distinguishing sectional characters.</title><p><bold><italic>Flowers</italic></bold> with four sepals and petals. Staminate flowers with a pistillode, stamens arranged into four fascicles that are distally covered with sessile to subsessile, two-thecous anthers. Ovaries bilocular (or unilocular; four-locular in <italic><tp:taxon-name><tp:taxon-name-part taxon-name-part-type="genus" reg="Garcinia">G.</tp:taxon-name-part><tp:taxon-name-part taxon-name-part-type="species" reg="yunnanensis">yunnanensis</tp:taxon-name-part></tp:taxon-name></italic>), stigmas unlobed and smooth. <bold><italic>Fruits</italic></bold> with a smooth surface and capped with a conspicuous discoid stigma, sepals caducous in fruits. <bold><italic>Inflorescences</italic></bold> terminal or axillary with few to many flowers. Indomalaya, tropical Australasia, and Oceania.</p><p><xref ref-type="bibr" rid="B66">Sweeney (2008)</xref> noted that there were two groups of species placed into <tp:taxon-name><tp:taxon-name-part taxon-name-part-type="genus" reg="Garcinia"/><tp:taxon-name-part taxon-name-part-type="section" reg="Discotigma">Discotigma</tp:taxon-name-part></tp:taxon-name> by <xref ref-type="bibr" rid="B21">Jones (1980)</xref> that differed from typical members of the section by their androecial morphology. One group of species differs by having their stamens fused to the petals and includes <italic><tp:taxon-name><tp:taxon-name-part taxon-name-part-type="genus" reg="Garcinia">G.</tp:taxon-name-part><tp:taxon-name-part taxon-name-part-type="species" reg="balansae">balansae</tp:taxon-name-part></tp:taxon-name></italic>, <italic><tp:taxon-name><tp:taxon-name-part taxon-name-part-type="genus" reg="Garcinia">G.</tp:taxon-name-part><tp:taxon-name-part taxon-name-part-type="species" reg="lanessanii">lanessanii</tp:taxon-name-part></tp:taxon-name></italic> Pierre, <italic><tp:taxon-name><tp:taxon-name-part taxon-name-part-type="genus" reg="Garcinia">G.</tp:taxon-name-part><tp:taxon-name-part taxon-name-part-type="species" reg="terpnophylla">terpnophylla</tp:taxon-name-part></tp:taxon-name></italic> Thwaites, and <italic><tp:taxon-name><tp:taxon-name-part taxon-name-part-type="genus" reg="Garcinia">G.</tp:taxon-name-part><tp:taxon-name-part taxon-name-part-type="species" reg="warrenii">warrenii</tp:taxon-name-part></tp:taxon-name></italic> F.Muell. The position of <italic><tp:taxon-name><tp:taxon-name-part taxon-name-part-type="genus" reg="Garcinia">G.</tp:taxon-name-part><tp:taxon-name-part taxon-name-part-type="species" reg="warrenii">warrenii</tp:taxon-name-part></tp:taxon-name></italic> in the trees presented here and in <xref ref-type="bibr" rid="B66">Sweeney (2008)</xref> suggests that some of these species may be better placed within <tp:taxon-name><tp:taxon-name-part taxon-name-part-type="genus" reg="Garcinia"/><tp:taxon-name-part taxon-name-part-type="section" reg="Macrostigma">Macrostigma</tp:taxon-name-part></tp:taxon-name> (clade 9); however, our molecular analyses find strong support for placement of <italic><tp:taxon-name><tp:taxon-name-part taxon-name-part-type="genus" reg="Garcinia">G.</tp:taxon-name-part><tp:taxon-name-part taxon-name-part-type="species" reg="balansae">balansae</tp:taxon-name-part></tp:taxon-name></italic> within <italic><tp:taxon-name><tp:taxon-name-part taxon-name-part-type="genus" reg="Discostigma">Discostigma</tp:taxon-name-part></tp:taxon-name></italic>. The second group of species is restricted to New Guinea, the Philippines, and Taiwan and includes <italic><tp:taxon-name><tp:taxon-name-part taxon-name-part-type="genus" reg="Garcinia">G.</tp:taxon-name-part><tp:taxon-name-part taxon-name-part-type="species" reg="dives">dives</tp:taxon-name-part></tp:taxon-name></italic> Pierre, <italic><tp:taxon-name><tp:taxon-name-part taxon-name-part-type="genus" reg="Garcinia">G.</tp:taxon-name-part><tp:taxon-name-part taxon-name-part-type="species" reg="hunsteinii">hunsteinii</tp:taxon-name-part></tp:taxon-name></italic> Lauterb., <italic><tp:taxon-name><tp:taxon-name-part taxon-name-part-type="genus" reg="Garcinia">G.</tp:taxon-name-part><tp:taxon-name-part taxon-name-part-type="species" reg="linii">linii</tp:taxon-name-part></tp:taxon-name></italic> C. E. Chang, <italic><tp:taxon-name><tp:taxon-name-part taxon-name-part-type="genus" reg="Garcinia">G.</tp:taxon-name-part><tp:taxon-name-part taxon-name-part-type="species" reg="luzoniensis">luzoniensis</tp:taxon-name-part></tp:taxon-name></italic> Merrill, and <italic><tp:taxon-name><tp:taxon-name-part taxon-name-part-type="genus" reg="Garcinia">G.</tp:taxon-name-part><tp:taxon-name-part taxon-name-part-type="species" reg="palawanensis">palawanensis</tp:taxon-name-part></tp:taxon-name></italic> Elmer (<xref ref-type="bibr" rid="B21">Jones 1980</xref>). This latter group is reported to have peltate anthers, like species of section <tp:taxon-name><tp:taxon-name-part taxon-name-part-type="section" reg="Hebradendron">Hebradendron</tp:taxon-name-part></tp:taxon-name> (sensu <xref ref-type="bibr" rid="B21">Jones 1980</xref>); however, <xref ref-type="bibr" rid="B21">Jones (1980)</xref> placed them into <tp:taxon-name><tp:taxon-name-part taxon-name-part-type="genus" reg="Garcinia"/><tp:taxon-name-part taxon-name-part-type="section" reg="Discostigma">Discostigma</tp:taxon-name-part></tp:taxon-name> because they share the same stamen arrangement and pollen apertures as typical members of the section. Species representing the <italic><tp:taxon-name><tp:taxon-name-part taxon-name-part-type="genus" reg="Garcinia">G.</tp:taxon-name-part><tp:taxon-name-part taxon-name-part-type="species" reg="dives">dives</tp:taxon-name-part></tp:taxon-name></italic> group have not yet been included in molecular phylogenetic analyses. <italic><tp:taxon-name><tp:taxon-name-part taxon-name-part-type="genus" reg="Garcinia">Garcinia</tp:taxon-name-part><tp:taxon-name-part taxon-name-part-type="species" reg="anomala">anomala</tp:taxon-name-part></tp:taxon-name></italic> was placed into Section <tp:taxon-name><tp:taxon-name-part taxon-name-part-type="genus" reg="Hebradendron"/><tp:taxon-name-part taxon-name-part-type="section" reg="Garcinia">Garcinia</tp:taxon-name-part></tp:taxon-name> by <xref ref-type="bibr" rid="B21">Jones (1980)</xref>, but excluded from that section by <xref ref-type="bibr" rid="B39">Nazre et al. (2018)</xref>, due to its possession of axillary inflorescences in thyrses and stamens being united into an unlobed annular mass. Fruit characters suggest that this species belongs to Section <tp:taxon-name><tp:taxon-name-part taxon-name-part-type="section" reg="Discostigma">Discostigma</tp:taxon-name-part></tp:taxon-name>; however, the stamens are arranged into a ring.</p><p>In our ITS phylogeny, two species not treated by <xref ref-type="bibr" rid="B21">Jones (1980)</xref>, <italic><tp:taxon-name><tp:taxon-name-part taxon-name-part-type="genus" reg="Garcinia">G.</tp:taxon-name-part><tp:taxon-name-part taxon-name-part-type="species" reg="archboldiana">archboldiana</tp:taxon-name-part></tp:taxon-name></italic> A.C. Sm. and <italic><tp:taxon-name><tp:taxon-name-part taxon-name-part-type="genus" reg="Garcinia">G.</tp:taxon-name-part><tp:taxon-name-part taxon-name-part-type="species" reg="engleriana">engleriana</tp:taxon-name-part></tp:taxon-name></italic> A.C.Sm., are weakly supported as sister to <tp:taxon-name><tp:taxon-name-part taxon-name-part-type="genus" reg="Garcinia"/><tp:taxon-name-part taxon-name-part-type="section" reg="Discostigma">Discostigma</tp:taxon-name-part></tp:taxon-name>; however, in the chloroplast phylogeny these two species are shown as sister to a larger clade comprised of sections <italic><tp:taxon-name><tp:taxon-name-part taxon-name-part-type="genus" reg="Brindonia">Brindonia</tp:taxon-name-part></tp:taxon-name></italic>, <italic><tp:taxon-name><tp:taxon-name-part taxon-name-part-type="genus" reg="Garcinia">Garcinia</tp:taxon-name-part></tp:taxon-name></italic>, <italic><tp:taxon-name><tp:taxon-name-part taxon-name-part-type="genus" reg="Hebradendron">Hebradendron</tp:taxon-name-part></tp:taxon-name></italic>, and <italic><tp:taxon-name><tp:taxon-name-part taxon-name-part-type="genus" reg="Macrostigma">Macrostigma</tp:taxon-name-part></tp:taxon-name></italic>. The staminate flowers of <italic><tp:taxon-name><tp:taxon-name-part taxon-name-part-type="genus" reg="Garcinia">G.</tp:taxon-name-part><tp:taxon-name-part taxon-name-part-type="species" reg="archboldiana">archboldiana</tp:taxon-name-part></tp:taxon-name></italic> and <italic><tp:taxon-name><tp:taxon-name-part taxon-name-part-type="genus" reg="Garcinia">G.</tp:taxon-name-part><tp:taxon-name-part taxon-name-part-type="species" reg="engleriana">engleriana</tp:taxon-name-part></tp:taxon-name></italic> lack pistillodes and they have deeply branched fascicles with numerous subpeltate anthers (<xref ref-type="bibr" rid="B59">Smith 1941</xref>). We leave these species unplaced. Future molecular and morphological work may warrant the placement of these species into their own section.</p></tp:treatment-sec><tp:treatment-sec sec-type="Species" id="SECID0EJ2CI"><title>Species.</title><p><italic><tp:taxon-name><tp:taxon-name-part taxon-name-part-type="genus" reg="Garcinia">Garcinia</tp:taxon-name-part><tp:taxon-name-part taxon-name-part-type="species" reg="apetala">apetala</tp:taxon-name-part></tp:taxon-name></italic> Pierre; <italic><tp:taxon-name><tp:taxon-name-part taxon-name-part-type="genus" reg="Garcinia">G.</tp:taxon-name-part><tp:taxon-name-part taxon-name-part-type="species" reg="balansae">balansae</tp:taxon-name-part></tp:taxon-name></italic> Pierre; <italic><tp:taxon-name><tp:taxon-name-part taxon-name-part-type="genus" reg="Garcinia">G.</tp:taxon-name-part><tp:taxon-name-part taxon-name-part-type="species" reg="balica">balica</tp:taxon-name-part></tp:taxon-name></italic> Miq.; <italic><tp:taxon-name><tp:taxon-name-part taxon-name-part-type="genus" reg="Garcinia">G.</tp:taxon-name-part><tp:taxon-name-part taxon-name-part-type="species" reg="binnendijkii">binnendijkii</tp:taxon-name-part></tp:taxon-name></italic> Pierre; <italic><tp:taxon-name><tp:taxon-name-part taxon-name-part-type="genus" reg="Garcinia">G.</tp:taxon-name-part><tp:taxon-name-part taxon-name-part-type="species" reg="boerlagii">boerlagii</tp:taxon-name-part></tp:taxon-name></italic> Pierre; <italic><tp:taxon-name><tp:taxon-name-part taxon-name-part-type="genus" reg="Garcinia">G.</tp:taxon-name-part><tp:taxon-name-part taxon-name-part-type="species" reg="brevirostris">brevirostris</tp:taxon-name-part></tp:taxon-name></italic> Scheff.; <italic><tp:taxon-name><tp:taxon-name-part taxon-name-part-type="genus" reg="Garcinia">G.</tp:taxon-name-part><tp:taxon-name-part taxon-name-part-type="species" reg="cadelliana">cadelliana</tp:taxon-name-part></tp:taxon-name></italic> King; <italic><tp:taxon-name><tp:taxon-name-part taxon-name-part-type="genus" reg="Garcinia">G.</tp:taxon-name-part><tp:taxon-name-part taxon-name-part-type="species" reg="calophylla">calophylla</tp:taxon-name-part></tp:taxon-name></italic> Pierre; <italic><tp:taxon-name><tp:taxon-name-part taxon-name-part-type="genus" reg="Garcinia">G.</tp:taxon-name-part><tp:taxon-name-part taxon-name-part-type="species" reg="calophyllifolia">calophyllifolia</tp:taxon-name-part></tp:taxon-name></italic> Ridl.; <italic><tp:taxon-name><tp:taxon-name-part taxon-name-part-type="genus" reg="Garcinia">G.</tp:taxon-name-part><tp:taxon-name-part taxon-name-part-type="species" reg="caudiculata">caudiculata</tp:taxon-name-part></tp:taxon-name></italic> Ridl.; <italic><tp:taxon-name><tp:taxon-name-part taxon-name-part-type="genus" reg="Garcinia">G.</tp:taxon-name-part><tp:taxon-name-part taxon-name-part-type="species" reg="cordata">cordata</tp:taxon-name-part></tp:taxon-name></italic> Merr.; <italic><tp:taxon-name><tp:taxon-name-part taxon-name-part-type="genus" reg="Garcinia">G.</tp:taxon-name-part><tp:taxon-name-part taxon-name-part-type="species" reg="cuneifolia">cuneifolia</tp:taxon-name-part></tp:taxon-name></italic> Pierre; <italic><tp:taxon-name><tp:taxon-name-part taxon-name-part-type="genus" reg="Garcinia">G.</tp:taxon-name-part><tp:taxon-name-part taxon-name-part-type="species" reg="cuspidata">cuspidata</tp:taxon-name-part></tp:taxon-name></italic> King; <italic><tp:taxon-name><tp:taxon-name-part taxon-name-part-type="genus" reg="Garcinia">G.</tp:taxon-name-part><tp:taxon-name-part taxon-name-part-type="species" reg="diversifolia">diversifolia</tp:taxon-name-part></tp:taxon-name></italic> King; <italic><tp:taxon-name><tp:taxon-name-part taxon-name-part-type="genus" reg="Garcinia">G.</tp:taxon-name-part><tp:taxon-name-part taxon-name-part-type="species" reg="dives">dives</tp:taxon-name-part></tp:taxon-name></italic> Pierre; <italic><tp:taxon-name><tp:taxon-name-part taxon-name-part-type="genus" reg="Garcinia">G.</tp:taxon-name-part><tp:taxon-name-part taxon-name-part-type="species" reg="dryobalanoides">dryobalanoides</tp:taxon-name-part></tp:taxon-name></italic> Pierre; <italic><tp:taxon-name><tp:taxon-name-part taxon-name-part-type="genus" reg="Garcinia">G.</tp:taxon-name-part><tp:taxon-name-part taxon-name-part-type="species" reg="enthaematoeides">enthaematoeides</tp:taxon-name-part></tp:taxon-name></italic> Lauterb.; <italic><tp:taxon-name><tp:taxon-name-part taxon-name-part-type="genus" reg="Garcinia">G.</tp:taxon-name-part><tp:taxon-name-part taxon-name-part-type="species" reg="gitingensis">gitingensis</tp:taxon-name-part></tp:taxon-name></italic> Elmer; <italic><tp:taxon-name><tp:taxon-name-part taxon-name-part-type="genus" reg="Garcinia">G.</tp:taxon-name-part><tp:taxon-name-part taxon-name-part-type="species" reg="grandifolia">grandifolia</tp:taxon-name-part></tp:taxon-name></italic> (Choisy) Pierre; <italic><tp:taxon-name><tp:taxon-name-part taxon-name-part-type="genus" reg="Garcinia">G.</tp:taxon-name-part><tp:taxon-name-part taxon-name-part-type="species" reg="hasskarlii">hasskarlii</tp:taxon-name-part></tp:taxon-name></italic> Pierre; <italic><tp:taxon-name><tp:taxon-name-part taxon-name-part-type="genus" reg="Garcinia">G.</tp:taxon-name-part><tp:taxon-name-part taxon-name-part-type="species" reg="havilandii">havilandii</tp:taxon-name-part></tp:taxon-name></italic> Stapf; <italic><tp:taxon-name><tp:taxon-name-part taxon-name-part-type="genus" reg="Garcinia">G.</tp:taxon-name-part><tp:taxon-name-part taxon-name-part-type="species" reg="holttumii">holttumii</tp:taxon-name-part></tp:taxon-name></italic> Ridl.; <italic><tp:taxon-name><tp:taxon-name-part taxon-name-part-type="genus" reg="Garcinia">G.</tp:taxon-name-part><tp:taxon-name-part taxon-name-part-type="species" reg="hunsteinii">hunsteinii</tp:taxon-name-part></tp:taxon-name></italic> Lauterb.; <italic><tp:taxon-name><tp:taxon-name-part taxon-name-part-type="genus" reg="Garcinia">G.</tp:taxon-name-part><tp:taxon-name-part taxon-name-part-type="species" reg="jensenii">jensenii</tp:taxon-name-part></tp:taxon-name></italic> W.E.Cooper; <italic><tp:taxon-name><tp:taxon-name-part taxon-name-part-type="genus" reg="Garcinia">G.</tp:taxon-name-part><tp:taxon-name-part taxon-name-part-type="species" reg="keenania">keenania</tp:taxon-name-part></tp:taxon-name></italic> Pierre; <italic><tp:taxon-name><tp:taxon-name-part taxon-name-part-type="genus" reg="Garcinia">G.</tp:taxon-name-part><tp:taxon-name-part taxon-name-part-type="species" reg="kwangsiensis">kwangsiensis</tp:taxon-name-part></tp:taxon-name></italic> Merr. ex F.N.Wei; <italic><tp:taxon-name><tp:taxon-name-part taxon-name-part-type="genus" reg="Garcinia">G.</tp:taxon-name-part><tp:taxon-name-part taxon-name-part-type="species" reg="lanceola">lanceola</tp:taxon-name-part></tp:taxon-name></italic> Ridl.; <italic><tp:taxon-name><tp:taxon-name-part taxon-name-part-type="genus" reg="Garcinia">G.</tp:taxon-name-part><tp:taxon-name-part taxon-name-part-type="species" reg="lancilimba">lancilimba</tp:taxon-name-part></tp:taxon-name></italic> C.Y.Wu ex Y.H.Li; <italic><tp:taxon-name><tp:taxon-name-part taxon-name-part-type="genus" reg="Garcinia">G.</tp:taxon-name-part><tp:taxon-name-part taxon-name-part-type="species" reg="lanessanii">lanessanii</tp:taxon-name-part></tp:taxon-name></italic> Pierre; <italic><tp:taxon-name><tp:taxon-name-part taxon-name-part-type="genus" reg="Garcinia">G.</tp:taxon-name-part><tp:taxon-name-part taxon-name-part-type="species" reg="linearis">linearis</tp:taxon-name-part></tp:taxon-name></italic> Pierre; <italic><tp:taxon-name><tp:taxon-name-part taxon-name-part-type="genus" reg="Garcinia">G.</tp:taxon-name-part><tp:taxon-name-part taxon-name-part-type="species" reg="linii">linii</tp:taxon-name-part></tp:taxon-name></italic> C.E. Chang; <italic><tp:taxon-name><tp:taxon-name-part taxon-name-part-type="genus" reg="Garcinia">G.</tp:taxon-name-part><tp:taxon-name-part taxon-name-part-type="species" reg="luzoniensis">luzoniensis</tp:taxon-name-part></tp:taxon-name></italic> Merr.; <italic><tp:taxon-name><tp:taxon-name-part taxon-name-part-type="genus" reg="Garcinia">G.</tp:taxon-name-part><tp:taxon-name-part taxon-name-part-type="species" reg="memecyloides">memecyloides</tp:taxon-name-part></tp:taxon-name></italic> Ridl.; <italic><tp:taxon-name><tp:taxon-name-part taxon-name-part-type="genus" reg="Garcinia">G.</tp:taxon-name-part><tp:taxon-name-part taxon-name-part-type="species" reg="merguensis">merguensis</tp:taxon-name-part></tp:taxon-name></italic> Wight; <italic><tp:taxon-name><tp:taxon-name-part taxon-name-part-type="genus" reg="Garcinia">G.</tp:taxon-name-part><tp:taxon-name-part taxon-name-part-type="species" reg="microphylla">microphylla</tp:taxon-name-part></tp:taxon-name></italic> Merr.; <italic><tp:taxon-name><tp:taxon-name-part taxon-name-part-type="genus" reg="Garcinia">G.</tp:taxon-name-part><tp:taxon-name-part taxon-name-part-type="species" reg="minimiflora">minimiflora</tp:taxon-name-part></tp:taxon-name></italic> Ridl.; <italic><tp:taxon-name><tp:taxon-name-part taxon-name-part-type="genus" reg="Garcinia">G.</tp:taxon-name-part><tp:taxon-name-part taxon-name-part-type="species" reg="minutiflora">minutiflora</tp:taxon-name-part></tp:taxon-name></italic> Ridl.; <italic><tp:taxon-name><tp:taxon-name-part taxon-name-part-type="genus" reg="Garcinia">G.</tp:taxon-name-part><tp:taxon-name-part taxon-name-part-type="species" reg="monantha">monantha</tp:taxon-name-part></tp:taxon-name></italic> Ridl.; <italic><tp:taxon-name><tp:taxon-name-part taxon-name-part-type="genus" reg="Garcinia">G.</tp:taxon-name-part><tp:taxon-name-part taxon-name-part-type="species" reg="multiflora">multiflora</tp:taxon-name-part></tp:taxon-name></italic> Champ. ex Benth.; <italic><tp:taxon-name><tp:taxon-name-part taxon-name-part-type="genus" reg="Garcinia">G.</tp:taxon-name-part><tp:taxon-name-part taxon-name-part-type="species" reg="murtonii">murtonii</tp:taxon-name-part></tp:taxon-name></italic> Whitmore; <italic><tp:taxon-name><tp:taxon-name-part taxon-name-part-type="genus" reg="Garcinia">G.</tp:taxon-name-part><tp:taxon-name-part taxon-name-part-type="species" reg="myrtifolia">myrtifolia</tp:taxon-name-part></tp:taxon-name></italic> A.C.Sm.; <italic><tp:taxon-name><tp:taxon-name-part taxon-name-part-type="genus" reg="Garcinia">G.</tp:taxon-name-part><tp:taxon-name-part taxon-name-part-type="species" reg="novoguineensis">novoguineensis</tp:taxon-name-part></tp:taxon-name></italic> Vesque; <italic><tp:taxon-name><tp:taxon-name-part taxon-name-part-type="genus" reg="Garcinia">G.</tp:taxon-name-part><tp:taxon-name-part taxon-name-part-type="species" reg="picrorhiza">picrorhiza</tp:taxon-name-part></tp:taxon-name></italic> Miq.; <italic><tp:taxon-name><tp:taxon-name-part taxon-name-part-type="genus" reg="Garcinia">G.</tp:taxon-name-part><tp:taxon-name-part taxon-name-part-type="species" reg="rostrata">rostrata</tp:taxon-name-part></tp:taxon-name></italic> (Hassk.) Miq.; <italic><tp:taxon-name><tp:taxon-name-part taxon-name-part-type="genus" reg="Garcinia">G.</tp:taxon-name-part><tp:taxon-name-part taxon-name-part-type="species" reg="salakensis">salakensis</tp:taxon-name-part></tp:taxon-name></italic> Pierre; <italic><tp:taxon-name><tp:taxon-name-part taxon-name-part-type="genus" reg="Garcinia">G.</tp:taxon-name-part><tp:taxon-name-part taxon-name-part-type="species" reg="sampitana">sampitana</tp:taxon-name-part></tp:taxon-name></italic> Diels; <italic><tp:taxon-name><tp:taxon-name-part taxon-name-part-type="genus" reg="Garcinia">G.</tp:taxon-name-part><tp:taxon-name-part taxon-name-part-type="species" reg="santisukiana">santisukiana</tp:taxon-name-part></tp:taxon-name></italic> Ngerns. &amp; Suddee; <italic><tp:taxon-name><tp:taxon-name-part taxon-name-part-type="genus" reg="Garcinia">G.</tp:taxon-name-part><tp:taxon-name-part taxon-name-part-type="species" reg="sarawhensis">sarawhensis</tp:taxon-name-part></tp:taxon-name></italic> Pierre; <italic><tp:taxon-name><tp:taxon-name-part taxon-name-part-type="genus" reg="Garcinia">G.</tp:taxon-name-part><tp:taxon-name-part taxon-name-part-type="species" reg="scaphopetala">scaphopetala</tp:taxon-name-part></tp:taxon-name></italic> B.L.Burtt; <italic><tp:taxon-name><tp:taxon-name-part taxon-name-part-type="genus" reg="Garcinia">G.</tp:taxon-name-part><tp:taxon-name-part taxon-name-part-type="species" reg="tauensis">tauensis</tp:taxon-name-part></tp:taxon-name></italic> Lauterb.; <italic><tp:taxon-name><tp:taxon-name-part taxon-name-part-type="genus" reg="Garcinia">G.</tp:taxon-name-part><tp:taxon-name-part taxon-name-part-type="species" reg="terpnophylla">terpnophylla</tp:taxon-name-part></tp:taxon-name></italic> Thwaites; <italic><tp:taxon-name><tp:taxon-name-part taxon-name-part-type="genus" reg="Garcinia">G.</tp:taxon-name-part><tp:taxon-name-part taxon-name-part-type="species" reg="tetralata">tetralata</tp:taxon-name-part></tp:taxon-name></italic> C.Y.Wu ex Y.H.Li; <italic><tp:taxon-name><tp:taxon-name-part taxon-name-part-type="genus" reg="Garcinia">G.</tp:taxon-name-part><tp:taxon-name-part taxon-name-part-type="species" reg="travancorica">travancorica</tp:taxon-name-part></tp:taxon-name></italic> Bedd.; <italic><tp:taxon-name><tp:taxon-name-part taxon-name-part-type="genus" reg="Garcinia">G.</tp:taxon-name-part><tp:taxon-name-part taxon-name-part-type="species" reg="treubii">treubii</tp:taxon-name-part></tp:taxon-name></italic> Pierre; <italic><tp:taxon-name><tp:taxon-name-part taxon-name-part-type="genus" reg="Garcinia">G.</tp:taxon-name-part><tp:taxon-name-part taxon-name-part-type="species" reg="umbonata">umbonata</tp:taxon-name-part></tp:taxon-name></italic> Lauterb.; <italic><tp:taxon-name><tp:taxon-name-part taxon-name-part-type="genus" reg="Garcinia">G.</tp:taxon-name-part><tp:taxon-name-part taxon-name-part-type="species" reg="versteegii">versteegii</tp:taxon-name-part></tp:taxon-name></italic> Lauterb.; <italic><tp:taxon-name><tp:taxon-name-part taxon-name-part-type="genus" reg="Garcinia">G.</tp:taxon-name-part><tp:taxon-name-part taxon-name-part-type="species" reg="vitiensis">vitiensis</tp:taxon-name-part></tp:taxon-name></italic> (A. Gray) Seem.; <italic><tp:taxon-name><tp:taxon-name-part taxon-name-part-type="genus" reg="Garcinia">G.</tp:taxon-name-part><tp:taxon-name-part taxon-name-part-type="species" reg="wollastonii">wollastonii</tp:taxon-name-part></tp:taxon-name></italic> Ridl.; <italic><tp:taxon-name><tp:taxon-name-part taxon-name-part-type="genus" reg="Garcinia">G.</tp:taxon-name-part><tp:taxon-name-part taxon-name-part-type="species" reg="zichii">zichii</tp:taxon-name-part></tp:taxon-name></italic> W.E.Cooper.</p></tp:treatment-sec><tp:treatment-sec><!--Section generated to contain objects referenced in tp:taxon-treatment.--><fig id="F2" position="float" orientation="portrait"><object-id xmlns:xlink="http://www.w3.org/1999/xlink" content-type="doi" xlink:type="simple">10.3897/phytokeys.239.112563.figure2</object-id><object-id xmlns:xlink="http://www.w3.org/1999/xlink" content-type="arpha" xlink:type="simple">2AAB1810-FD09-53EE-8787-82EB6A7B0539</object-id><label>Figure 2.</label><caption><p>Molecular phylogeny of <italic><tp:taxon-name><tp:taxon-name-part taxon-name-part-type="genus" reg="Garcinia">Garcinia</tp:taxon-name-part></tp:taxon-name></italic> L. based on ITS sequences and Bayesian inference. Posterior probabilities (<abbrev xmlns:xlink="http://www.w3.org/1999/xlink" xlink:title="posterior probability" id="ABBRID0ESFAG" xlink:type="simple">PP</abbrev>) and bootstrap support values (<abbrev xmlns:xlink="http://www.w3.org/1999/xlink" xlink:title="bootstrap" id="ABBRID0EWFAG" xlink:type="simple">BS</abbrev>), obtained respectively by the Bayesian inference and Maximum Likelihood (<abbrev xmlns:xlink="http://www.w3.org/1999/xlink" xlink:title="Maximum likelihood" id="ABBRID0E1FAG" xlink:type="simple">ML</abbrev>) analysis, are indicated at each node of the cladogram. Nodes were collapsed when <abbrev xmlns:xlink="http://www.w3.org/1999/xlink" xlink:title="posterior probability" id="ABBRID0E5FAG" xlink:type="simple">PP</abbrev> &lt; 0.50. The lineages/sections discussed in the text are highlighted, and species names appear in colors depending on their native distribution areas: light blue, Central and South America; light green, Tropical Africa; dark green, Madagascar and Western Indian Ocean islands; grey, Southeast Asia; purple, Australia; orange, New Guinea; red, New Caledonia; dark blue, Southwest Pacific islands. Distribution information was taken from the Plants of the World Online website (<xref ref-type="bibr" rid="B45">POWO 2023</xref>; also see the table of vouchers). A few species occur in several regions, and the color of the main (largest) geographic region was used. Accessions in bold were newly sequenced in this study.</p></caption><graphic xmlns:xlink="http://www.w3.org/1999/xlink" xlink:href="phytokeys-239-073_article-112563__-g002.jpg" position="float" orientation="portrait" xlink:type="simple" id="oo_1002037.jpg"><uri content-type="original_file" xlink:type="simple">https://binary.pensoft.net/fig/1002037</uri></graphic></fig><fig id="F3" position="float" orientation="portrait"><object-id xmlns:xlink="http://www.w3.org/1999/xlink" content-type="doi" xlink:type="simple">10.3897/phytokeys.239.112563.figure3</object-id><object-id xmlns:xlink="http://www.w3.org/1999/xlink" content-type="arpha" xlink:type="simple">67DAE6CD-0984-5A8F-9458-C865CE61D0F8</object-id><label>Figure 3.</label><caption><p>Molecular phylogeny of <italic><tp:taxon-name><tp:taxon-name-part taxon-name-part-type="genus" reg="Garcinia">Garcinia</tp:taxon-name-part></tp:taxon-name></italic> L. based on a combined chloroplast DNA dataset and Bayesian inference. Posterior probabilities (<abbrev xmlns:xlink="http://www.w3.org/1999/xlink" xlink:title="posterior probability" id="ABBRID0E1GAG" xlink:type="simple">PP</abbrev>) and bootstrap support values (<abbrev xmlns:xlink="http://www.w3.org/1999/xlink" xlink:title="bootstrap" id="ABBRID0E5GAG" xlink:type="simple">BS</abbrev>), obtained respectively by the Bayesian inference and Maximum Likelihood (<abbrev xmlns:xlink="http://www.w3.org/1999/xlink" xlink:title="Maximum likelihood" id="ABBRID0ECHAG" xlink:type="simple">ML</abbrev>) analysis, are indicated at each node of the cladogram. Nodes were collapsed when <abbrev xmlns:xlink="http://www.w3.org/1999/xlink" xlink:title="posterior probability" id="ABBRID0EGHAG" xlink:type="simple">PP</abbrev> &lt; 0.50. The lineages/sections discussed in the text are highlighted, and species names appear in colors depending on their native distribution areas: light green, Tropical Africa; dark green, Madagascar and Western Indian Ocean islands; grey, Southeast Asia; purple, Australia; orange, New Guinea; red, New Caledonia; dark blue, Southwest Pacific islands. Distribution information was taken from the Plants of the World Online website (<xref ref-type="bibr" rid="B45">POWO 2023</xref>; also see the table of vouchers). A few species occur in several regions, and the color of the main (largest) region was used. All accessions were newly sequenced in this study.</p></caption><graphic xmlns:xlink="http://www.w3.org/1999/xlink" xlink:href="phytokeys-239-073_article-112563__-g003.jpg" position="float" orientation="portrait" xlink:type="simple" id="oo_1002038.jpg"><uri content-type="original_file" xlink:type="simple">https://binary.pensoft.net/fig/1002038</uri></graphic></fig></tp:treatment-sec><ref-list><ref id="B45"><mixed-citation xmlns:xlink="http://www.w3.org/1999/xlink" xlink:type="simple">POWO (<year>2023</year>) Plants of the World Online. Facilitated by the Royal Botanic Gardens, Kew. Published on the Internet. <ext-link xlink:href="http://www.plantsoftheworldonline.org/" ext-link-type="uri" xlink:type="simple">http://www.plantsoftheworldonline.org/</ext-link> [Retrieved 21 September 2023]</mixed-citation></ref><ref id="B66"><mixed-citation xmlns:xlink="http://www.w3.org/1999/xlink" xlink:type="simple"><person-group><name name-style="western"><surname>Sweeney</surname><given-names>PW</given-names></name></person-group> (<year>2008</year>) <article-title>Phylogeny and floral diversity in the genus <italic><tp:taxon-name><tp:taxon-name-part taxon-name-part-type="genus">Garcinia</tp:taxon-name-part></tp:taxon-name></italic> (<tp:taxon-name><tp:taxon-name-part taxon-name-part-type="family">Clusiaceae</tp:taxon-name-part></tp:taxon-name>) and relatives.</article-title><source>International Journal of Plant Sciences</source><volume>169</volume>(<issue>9</issue>): <fpage>1288</fpage>–<lpage>1303</lpage>. <ext-link xlink:href="10.1086/591990" ext-link-type="doi" xlink:type="simple">https://doi.org/10.1086/591990</ext-link></mixed-citation></ref><ref id="B21"><mixed-citation xmlns:xlink="http://www.w3.org/1999/xlink" xlink:type="simple"><person-group><name name-style="western"><surname>Jones</surname><given-names>SW</given-names></name></person-group> (<year>1980</year>) Morphology and major taxonomy of <italic><tp:taxon-name><tp:taxon-name-part taxon-name-part-type="genus">Garcinia</tp:taxon-name-part></tp:taxon-name></italic> (<tp:taxon-name><tp:taxon-name-part taxon-name-part-type="family">Guttiferae</tp:taxon-name-part></tp:taxon-name>). PhD Thesis, University of Leicester. <ext-link xlink:href="https://www.proquest.com/dissertations-theses/morphology-major-taxonomy-garcinia-guttiferae/docview/301438677/se-2" ext-link-type="uri" xlink:type="simple">https://www.proquest.com/dissertations-theses/morphology-major-taxonomy-garcinia-guttiferae/docview/301438677/se-2</ext-link></mixed-citation></ref><ref id="B39"><mixed-citation xmlns:xlink="http://www.w3.org/1999/xlink" xlink:type="simple"><person-group><name name-style="western"><surname>Nazre</surname><given-names>M</given-names></name><name name-style="western"><surname>Newman</surname><given-names>MF</given-names></name><name name-style="western"><surname>Pennington</surname><given-names>RT</given-names></name><name name-style="western"><surname>Middleton</surname><given-names>DJ</given-names></name></person-group> (<year>2018</year>) <article-title>Taxonomic revision of <tp:taxon-name><tp:taxon-name-part taxon-name-part-type="genus">Garcinia</tp:taxon-name-part><tp:taxon-name-part taxon-name-part-type="infraspecific-rank">section</tp:taxon-name-part><tp:taxon-name-part taxon-name-part-type="section">Garcinia</tp:taxon-name-part></tp:taxon-name> (<tp:taxon-name><tp:taxon-name-part taxon-name-part-type="family">Clusiaceae</tp:taxon-name-part></tp:taxon-name>).</article-title><source>Phytotaxa</source><volume>373</volume>(<issue>1</issue>): <fpage>1</fpage>–<lpage>52</lpage>. <ext-link xlink:href="10.11646/phytotaxa.373.1.1" ext-link-type="doi" xlink:type="simple">https://doi.org/10.11646/phytotaxa.373.1.1</ext-link></mixed-citation></ref><ref id="B59"><mixed-citation xmlns:xlink="http://www.w3.org/1999/xlink" xlink:type="simple"><person-group><name name-style="western"><surname>Smith</surname><given-names>AC</given-names></name></person-group> (<year>1941</year>) <article-title>Studies of Papuasian plants, III. <tp:taxon-name><tp:taxon-name-part taxon-name-part-type="family">Guttiferae</tp:taxon-name-part></tp:taxon-name>.</article-title><source>Journal of the Arnold Arboretum</source><volume>22</volume>(<issue>3</issue>): <fpage>343</fpage>–<lpage>374</lpage>. <ext-link xlink:href="10.5962/p.185435" ext-link-type="doi" xlink:type="simple">https://doi.org/10.5962/p.185435</ext-link></mixed-citation></ref></ref-list></tp:taxon-treatment>
