# Supplementary material for: ﻿An updated infrageneric classification of the pantropical species-rich genus Garcinia L. (Clusiaceae) and some insights into the systematics of New Caledonian species, based on molecular and morphological evidence
Source: PhytoKeys. 2024 Mar 15;239:73–105. doi: 10.3897/phytokeys.239.112563 (PMC10960151; doi:10.3897/phytokeys.239.112563)
Supplement: XML Treatment for Garcinia section Brindonia [file phytokeys.239.112563-treatment15.xml]

<!DOCTYPE tp:taxon-treatment
  PUBLIC "-//TaxonX//DTD Taxonomic Treatment Publishing DTD v0 20100105//EN" "tax-treatment-NSO.dtd">
<tp:taxon-treatment xmlns:tp="http://www.plazi.org/taxpub"><tp:treatment-meta><kwd-group><label>Taxon classification</label><kwd>
                  <named-content content-type="kingdom">Plantae</named-content>
                </kwd><kwd>
                  <named-content content-type="order">Malpighiales</named-content>
                </kwd><kwd>
                  <named-content content-type="family">Clusiaceae</named-content>
                </kwd></kwd-group><mixed-citation publication-type="journal"><person-group><name><surname>Gaudeul</surname><given-names>Myriam</given-names></name><name><surname>Sweeney</surname><given-names>Patrick</given-names></name><name><surname>Munzinger</surname><given-names>Jérôme</given-names></name></person-group><article-title>﻿An updated infrageneric classification of the pantropical species-rich genus <italic><tp:taxon-name><tp:taxon-name-part taxon-name-part-type="genus" reg="Garcinia">Garcinia</tp:taxon-name-part></tp:taxon-name></italic> L. (<tp:taxon-name><tp:taxon-name-part taxon-name-part-type="family">Clusiaceae</tp:taxon-name-part></tp:taxon-name>) and some insights into the systematics of New Caledonian species, based on molecular and morphological evidence</article-title><source>PhytoKeys</source><day>15</day><month>03</month><year>2024</year><volume>239</volume><fpage>73</fpage><lpage>105</lpage><pub-id pub-id-type="doi">10.3897/phytokeys.239.112563</pub-id></mixed-citation></tp:treatment-meta><tp:nomenclature><label>﻿6.</label><tp:taxon-name>
                <object-id xmlns:xlink="http://www.w3.org/1999/xlink" content-type="arpha" xlink:type="simple">AC7FA13D-3157-5279-8E17-F86A8AA84363</object-id>
                <tp:taxon-name-part taxon-name-part-type="genus" reg="Garcinia">Garcinia</tp:taxon-name-part>
                <tp:taxon-name-part taxon-name-part-type="infraspecific-rank">section</tp:taxon-name-part>
                <tp:taxon-name-part taxon-name-part-type="section" reg="Brindonia">Brindonia</tp:taxon-name-part>
              </tp:taxon-name><tp:taxon-authority>(Thouars) Choisy, Mém. Soc. Hist. Nat. Paris 1: 230 (1823). Clade 5</tp:taxon-authority><xref ref-type="fig" rid="F2">Figs 2</xref><xref ref-type="fig" rid="F3">, 3</xref></tp:nomenclature><tp:treatment-sec sec-type="Basionym" id="SECID0EIRDI"><title>Basionym.</title><p><italic><tp:taxon-name><tp:taxon-name-part taxon-name-part-type="genus" reg="Brindonia">Brindonia</tp:taxon-name-part></tp:taxon-name></italic> Thouars, Dict. Sci. Nat. [F. Cuvier] 5: 339 (1806).</p></tp:treatment-sec><tp:treatment-sec sec-type="material" id="SECID0EVRDI"><title>Type.</title><p><italic><tp:taxon-name><tp:taxon-name-part taxon-name-part-type="genus" reg="Brindonia">Brindonia</tp:taxon-name-part><tp:taxon-name-part taxon-name-part-type="species" reg="oxycarpa">oxycarpa</tp:taxon-name-part></tp:taxon-name></italic> Thouars, Hist. Veg. Isles Austr. Afr. Ed. 2 t. 27 (1805) [≡<italic><tp:taxon-name><tp:taxon-name-part taxon-name-part-type="genus" reg="Garcinia">Garcinia</tp:taxon-name-part><tp:taxon-name-part taxon-name-part-type="species" reg="oxycarpa">oxycarpa</tp:taxon-name-part></tp:taxon-name></italic> (Thouars) P.W.Sweeney, comb. nov.; <italic><tp:taxon-name><tp:taxon-name-part taxon-name-part-type="genus" reg="Garcinia">Garcinia</tp:taxon-name-part><tp:taxon-name-part taxon-name-part-type="species" reg="indica">indica</tp:taxon-name-part></tp:taxon-name></italic> (Thours) Choisy Mém. syn. nov.]. The copy of <italic>Histoire des végétaux recueillis dans les isles australes d’Afrique</italic> ed. 2 at Kew bears the date 1805 (<xref ref-type="bibr" rid="B2">Baker 1894</xref>) and contains six plates (25–30) that do not have accompanying text in the main body of the publication (see also <xref ref-type="bibr" rid="B20">Hiern 1900</xref>). Plate 27 is labeled “<italic><tp:taxon-name><tp:taxon-name-part taxon-name-part-type="genus" reg="Brindonia">Brindonia</tp:taxon-name-part><tp:taxon-name-part taxon-name-part-type="species" reg="oxycarpa">oxycarpa</tp:taxon-name-part></tp:taxon-name></italic>” and it depicts two flowering branches, fruit, and dissected flowers (pers. obs). This suffices as an illustration with analysis and thus <italic><tp:taxon-name><tp:taxon-name-part taxon-name-part-type="genus" reg="Brindonia">Brindonia</tp:taxon-name-part><tp:taxon-name-part taxon-name-part-type="species" reg="oxycarpa">oxycarpa</tp:taxon-name-part></tp:taxon-name></italic> is validly published as per Articles 38.1, 38.7, and 38.8 of the ICN (<xref ref-type="bibr" rid="B71">Turland et al. 2018</xref>). Some (e.g. <xref ref-type="bibr" rid="B20">Hiern 1900</xref>) have considered <italic><tp:taxon-name><tp:taxon-name-part taxon-name-part-type="genus" reg="Brindonia">B.</tp:taxon-name-part><tp:taxon-name-part taxon-name-part-type="species" reg="oxycarpa">oxycarpa</tp:taxon-name-part></tp:taxon-name></italic> a synonym of <italic><tp:taxon-name><tp:taxon-name-part taxon-name-part-type="genus" reg="Garcinia">Garcinia</tp:taxon-name-part><tp:taxon-name-part taxon-name-part-type="species" reg="indica">indica</tp:taxon-name-part></tp:taxon-name></italic> (Thours) Choisy Mém. Soc. Hist. Nat. Paris 1: 230 (1823) [≡<italic><tp:taxon-name><tp:taxon-name-part taxon-name-part-type="genus" reg="Brindonia">Brindonia</tp:taxon-name-part><tp:taxon-name-part taxon-name-part-type="species" reg="indica">indica</tp:taxon-name-part></tp:taxon-name></italic> Thouars, Dict. Sci. Nat. [F. Cuvier] 5: 340 (1806)]; however, if these two taxa are considered synonymous, the epithet <italic>oxcycarpa</italic> would have priority.</p></tp:treatment-sec><tp:treatment-sec sec-type="description" id="SECID0EHVDI"><title>Distinguishing sectional characters.</title><p><bold><italic>Flowers</italic></bold> with four sepals and petals. Staminate flowers without a pistillode (usually), stamens united into a single central bundle (or ring when pistillode present), anthers four-thecous (but in some species two-thecous). Ovaries multilocular, stigmas divided into distinct rays and usually papillate. <bold><italic>Fruits</italic></bold> in many species with furrows or grooves along the septal radii. <bold><italic>Inflorescence</italic></bold>s terminal or axillary with one to many flowers. Afrotropics (Madagascar), Indomalaya, tropical Australasia, and Oceania.</p><p>Three species treated as <tp:taxon-name><tp:taxon-name-part taxon-name-part-type="genus" reg="Garcinia"/><tp:taxon-name-part taxon-name-part-type="section" reg="Garcinia">Garcinia</tp:taxon-name-part></tp:taxon-name> by <xref ref-type="bibr" rid="B21">Jones (1980)</xref> (i.e., <italic><tp:taxon-name><tp:taxon-name-part taxon-name-part-type="genus" reg="Garcinia">G.</tp:taxon-name-part><tp:taxon-name-part taxon-name-part-type="species" reg="costata">costata</tp:taxon-name-part></tp:taxon-name></italic> Hemsl. ex King, <italic><tp:taxon-name><tp:taxon-name-part taxon-name-part-type="genus" reg="Garcinia">G.</tp:taxon-name-part><tp:taxon-name-part taxon-name-part-type="species" reg="maingayi">maingayi</tp:taxon-name-part></tp:taxon-name></italic> Hook.f., and <italic><tp:taxon-name><tp:taxon-name-part taxon-name-part-type="genus" reg="Garcinia">G.</tp:taxon-name-part><tp:taxon-name-part taxon-name-part-type="species" reg="trianii">trianii</tp:taxon-name-part></tp:taxon-name></italic> Pierre) form a clade sister to clade 5, the latter largely corresponding to <tp:taxon-name><tp:taxon-name-part taxon-name-part-type="genus" reg="Garcinia"/><tp:taxon-name-part taxon-name-part-type="section" reg="Brindona">Brindona</tp:taxon-name-part></tp:taxon-name> sensu <xref ref-type="bibr" rid="B21">Jones (1980)</xref>. While they share some features (e.g. tendency to have furrowed/grooved (very shallow in <italic><tp:taxon-name><tp:taxon-name-part taxon-name-part-type="genus" reg="Garcinia">G.</tp:taxon-name-part><tp:taxon-name-part taxon-name-part-type="species" reg="maingayi">maingayi</tp:taxon-name-part></tp:taxon-name></italic> and <italic><tp:taxon-name><tp:taxon-name-part taxon-name-part-type="genus" reg="Garcinia">G.</tp:taxon-name-part><tp:taxon-name-part taxon-name-part-type="species" reg="trianii">trianii</tp:taxon-name-part></tp:taxon-name></italic>), multilocular fruits) with <italic><tp:taxon-name><tp:taxon-name-part taxon-name-part-type="genus" reg="Brindonia">Brindonia</tp:taxon-name-part></tp:taxon-name></italic> sensu <xref ref-type="bibr" rid="B21">Jones (1980)</xref>, they have other features (i.e., pistillodes, stamens arranged into a ring, and two-thecous anthers) that are not typical of the section. While it would be tempting to recognize a separate section for these species, pistillodes and stamens arranged into a ring are also shared by <italic><tp:taxon-name><tp:taxon-name-part taxon-name-part-type="genus" reg="Garcinia">G.</tp:taxon-name-part><tp:taxon-name-part taxon-name-part-type="species" reg="atroviridis">atroviridis</tp:taxon-name-part></tp:taxon-name></italic> Griff. ex T.Anderson and <italic><tp:taxon-name><tp:taxon-name-part taxon-name-part-type="genus" reg="Garcinia">G.</tp:taxon-name-part><tp:taxon-name-part taxon-name-part-type="species" reg="pedunculata">pedunculata</tp:taxon-name-part></tp:taxon-name></italic> Roxb. ex Buch.-Ham., two species that were included in <tp:taxon-name><tp:taxon-name-part taxon-name-part-type="genus" reg="Garcinia"/><tp:taxon-name-part taxon-name-part-type="section" reg="Brindonia">Brindonia</tp:taxon-name-part></tp:taxon-name> by <xref ref-type="bibr" rid="B21">Jones (1980)</xref>. It is noteworthy that <italic><tp:taxon-name><tp:taxon-name-part taxon-name-part-type="genus" reg="Garcinia">G.</tp:taxon-name-part><tp:taxon-name-part taxon-name-part-type="species" reg="atroviridis">atroviridis</tp:taxon-name-part></tp:taxon-name></italic> is the first branching lineage within clade 5, which together with the <italic><tp:taxon-name><tp:taxon-name-part taxon-name-part-type="genus" reg="Garcinia">G.</tp:taxon-name-part><tp:taxon-name-part taxon-name-part-type="species" reg="costata">costata</tp:taxon-name-part></tp:taxon-name></italic>/<italic><tp:taxon-name><tp:taxon-name-part taxon-name-part-type="genus" reg="Garcinia">G.</tp:taxon-name-part><tp:taxon-name-part taxon-name-part-type="species" reg="maingayi">maingayi</tp:taxon-name-part></tp:taxon-name></italic>/<italic><tp:taxon-name><tp:taxon-name-part taxon-name-part-type="genus" reg="Garcinia">G.</tp:taxon-name-part><tp:taxon-name-part taxon-name-part-type="species" reg="trianii">trianii</tp:taxon-name-part></tp:taxon-name></italic> clade form a basal grade within <tp:taxon-name><tp:taxon-name-part taxon-name-part-type="genus" reg="Garcinia"/><tp:taxon-name-part taxon-name-part-type="section" reg="Brindonia">Brindonia</tp:taxon-name-part></tp:taxon-name> (as circumscribed here).</p><p><italic><tp:taxon-name><tp:taxon-name-part taxon-name-part-type="genus" reg="Garcinia">Garcinia</tp:taxon-name-part></tp:taxon-name></italic> usually has an indehiscent drupe or berry (<xref ref-type="bibr" rid="B65">Stevens 2007</xref>). The genus <italic><tp:taxon-name><tp:taxon-name-part taxon-name-part-type="genus" reg="Clusianthemum">Clusianthemum</tp:taxon-name-part></tp:taxon-name></italic> Vieill. was established by Vieillard for a new Caledonian species having a capsular fruit (<italic><tp:taxon-name><tp:taxon-name-part taxon-name-part-type="genus" reg="Clusianthemum">C.</tp:taxon-name-part><tp:taxon-name-part taxon-name-part-type="species" reg="pedicellatum">pedicellatum</tp:taxon-name-part></tp:taxon-name></italic> Vieill.). Later, another capsular genus, <italic><tp:taxon-name><tp:taxon-name-part taxon-name-part-type="genus" reg="Septogarcinia">Septogarcinia</tp:taxon-name-part></tp:taxon-name></italic> was established by <xref ref-type="bibr" rid="B22">Kostermans (1962)</xref> for <italic><tp:taxon-name><tp:taxon-name-part taxon-name-part-type="genus" reg="Septogarcinia">S.</tp:taxon-name-part><tp:taxon-name-part taxon-name-part-type="species" reg="sumbawaensis">sumbawaensis</tp:taxon-name-part></tp:taxon-name></italic> Kosterm., from Sumbawa (Indonesia), obviously not knowing about Vieillard’s <italic><tp:taxon-name><tp:taxon-name-part taxon-name-part-type="genus" reg="Clusianthemum">Clusianthemum</tp:taxon-name-part></tp:taxon-name></italic>. Notably, several species of <abbrev xmlns:xlink="http://www.w3.org/1999/xlink" xlink:title="New Caledonia" id="ABBRID0EK4DI" xlink:type="simple">NC</abbrev><italic><tp:taxon-name><tp:taxon-name-part taxon-name-part-type="genus" reg="Garcinia">Garcinia</tp:taxon-name-part></tp:taxon-name></italic>, viz. <italic><tp:taxon-name><tp:taxon-name-part taxon-name-part-type="genus" reg="Garcinia">G.</tp:taxon-name-part><tp:taxon-name-part taxon-name-part-type="species" reg="virgata">virgata</tp:taxon-name-part></tp:taxon-name></italic> Vieill. ex Guillaumin, <italic><tp:taxon-name><tp:taxon-name-part taxon-name-part-type="genus" reg="Garcinia">G.</tp:taxon-name-part><tp:taxon-name-part taxon-name-part-type="species" reg="neglecta">neglecta</tp:taxon-name-part></tp:taxon-name></italic> Vieill. and <italic><tp:taxon-name><tp:taxon-name-part taxon-name-part-type="genus" reg="Garcinia">G.</tp:taxon-name-part><tp:taxon-name-part taxon-name-part-type="species" reg="comptonii">comptonii</tp:taxon-name-part></tp:taxon-name></italic> Baker f. have capsular fruits (Fig. <xref ref-type="fig" rid="F1">1</xref>). <xref ref-type="bibr" rid="B21">Jones (1980)</xref> did not mention <italic><tp:taxon-name><tp:taxon-name-part taxon-name-part-type="genus" reg="Clusianthemum">Clusianthemum</tp:taxon-name-part></tp:taxon-name></italic> in her treatment but included <italic><tp:taxon-name><tp:taxon-name-part taxon-name-part-type="genus" reg="Septogarcinia">Septogarcinia</tp:taxon-name-part></tp:taxon-name></italic> in <tp:taxon-name><tp:taxon-name-part taxon-name-part-type="genus" reg="Garcinia">Garcinia</tp:taxon-name-part><tp:taxon-name-part taxon-name-part-type="infraspecific-rank">sect.</tp:taxon-name-part><tp:taxon-name-part taxon-name-part-type="section" reg="Brindonia">Brindonia</tp:taxon-name-part></tp:taxon-name>. <xref ref-type="bibr" rid="B21">Jones (1980)</xref> does not cite any <abbrev xmlns:xlink="http://www.w3.org/1999/xlink" xlink:title="New Caledonia" id="ABBRID0E46DI" xlink:type="simple">NC</abbrev> capsular species. The newly described <italic><tp:taxon-name><tp:taxon-name-part taxon-name-part-type="genus" reg="Garcinia">G.</tp:taxon-name-part><tp:taxon-name-part taxon-name-part-type="species" reg="urceolata">urceolata</tp:taxon-name-part></tp:taxon-name></italic> is also suspected of having dehiscent fruits (<xref ref-type="bibr" rid="B36">Munzinger et al. 2021</xref>). All these species are morphologically similar and could result from <italic>in situ</italic> (within <abbrev xmlns:xlink="http://www.w3.org/1999/xlink" xlink:title="New Caledonia" id="ABBRID0ETAAK" xlink:type="simple">NC</abbrev>) diversification, and all sampled species with dehiscent fruit are found in a strongly supported subclade within clade 5. We do not have sequence material of <italic><tp:taxon-name><tp:taxon-name-part taxon-name-part-type="genus" reg="Garcinia">G.</tp:taxon-name-part><tp:taxon-name-part taxon-name-part-type="species" reg="septogarcinia">septogarcinia</tp:taxon-name-part></tp:taxon-name></italic> I.M. Turner &amp; L.V.S. Jenn. to determine whether that character is an autapomorphy of a dehiscent fruit clade, or if it evolved at least twice, in New Caledonia and Sumbawa. Staminate floral morphology supports placement of <italic><tp:taxon-name><tp:taxon-name-part taxon-name-part-type="genus" reg="Garcinia">G.</tp:taxon-name-part><tp:taxon-name-part taxon-name-part-type="species" reg="septogarcinia">septogarcinia</tp:taxon-name-part></tp:taxon-name></italic> I.M. Turner &amp; L.V.S. Jenn. into <tp:taxon-name><tp:taxon-name-part taxon-name-part-type="genus" reg="Garcinia"/><tp:taxon-name-part taxon-name-part-type="section" reg="Brindona">Brindona</tp:taxon-name-part></tp:taxon-name> (<xref ref-type="bibr" rid="B30">Medellín-Zabala and Marinho 2015</xref>).</p></tp:treatment-sec><tp:treatment-sec sec-type="Species" id="SECID0E1BAK"><title>Species.</title><p><italic><tp:taxon-name><tp:taxon-name-part taxon-name-part-type="genus" reg="Garcinia">Garcinia</tp:taxon-name-part><tp:taxon-name-part taxon-name-part-type="species" reg="adinantha">adinantha</tp:taxon-name-part></tp:taxon-name></italic> A.C.Sm. &amp; S.P.Darwin; <italic><tp:taxon-name><tp:taxon-name-part taxon-name-part-type="genus" reg="Garcinia">G.</tp:taxon-name-part><tp:taxon-name-part taxon-name-part-type="species" reg="amabilis">amabilis</tp:taxon-name-part></tp:taxon-name></italic> Kaneh. &amp; Hatus.; <italic><tp:taxon-name><tp:taxon-name-part taxon-name-part-type="genus" reg="Garcinia">G.</tp:taxon-name-part><tp:taxon-name-part taxon-name-part-type="species" reg="amboinensis">amboinensis</tp:taxon-name-part></tp:taxon-name></italic> Spreng.; <italic><tp:taxon-name><tp:taxon-name-part taxon-name-part-type="genus" reg="Garcinia">G.</tp:taxon-name-part><tp:taxon-name-part taxon-name-part-type="species" reg="angustifolia">angustifolia</tp:taxon-name-part></tp:taxon-name></italic> A.C. Sm.; <italic><tp:taxon-name><tp:taxon-name-part taxon-name-part-type="genus" reg="Garcinia">G.</tp:taxon-name-part><tp:taxon-name-part taxon-name-part-type="species" reg="assamica">assamica</tp:taxon-name-part></tp:taxon-name></italic> J.Sarma, Shameer &amp; N.Mohanan; <italic><tp:taxon-name><tp:taxon-name-part taxon-name-part-type="genus" reg="Garcinia">G.</tp:taxon-name-part><tp:taxon-name-part taxon-name-part-type="species" reg="assugu">assugu</tp:taxon-name-part></tp:taxon-name></italic> Lauterb.; <italic><tp:taxon-name><tp:taxon-name-part taxon-name-part-type="genus" reg="Garcinia">G.</tp:taxon-name-part><tp:taxon-name-part taxon-name-part-type="species" reg="asterandra">asterandra</tp:taxon-name-part></tp:taxon-name></italic> Jum. &amp; H.Perrier; <italic><tp:taxon-name><tp:taxon-name-part taxon-name-part-type="genus" reg="Garcinia">G.</tp:taxon-name-part><tp:taxon-name-part taxon-name-part-type="species" reg="atroviridis">atroviridis</tp:taxon-name-part></tp:taxon-name></italic> Griff. ex T.Anderson; <italic><tp:taxon-name><tp:taxon-name-part taxon-name-part-type="genus" reg="Garcinia">G.</tp:taxon-name-part><tp:taxon-name-part taxon-name-part-type="species" reg="balimensis">balimensis</tp:taxon-name-part></tp:taxon-name></italic> A.C. Sm.; <italic><tp:taxon-name><tp:taxon-name-part taxon-name-part-type="genus" reg="Garcinia">G.</tp:taxon-name-part><tp:taxon-name-part taxon-name-part-type="species" reg="bancana">bancana</tp:taxon-name-part></tp:taxon-name></italic> Miq.; <italic><tp:taxon-name><tp:taxon-name-part taxon-name-part-type="genus" reg="Garcinia">G.</tp:taxon-name-part><tp:taxon-name-part taxon-name-part-type="species" reg="beccarii">beccarii</tp:taxon-name-part></tp:taxon-name></italic> Pierre; <italic><tp:taxon-name><tp:taxon-name-part taxon-name-part-type="genus" reg="Garcinia">G.</tp:taxon-name-part><tp:taxon-name-part taxon-name-part-type="species" reg="bicolorata">bicolorata</tp:taxon-name-part></tp:taxon-name></italic> Elmer; <italic><tp:taxon-name><tp:taxon-name-part taxon-name-part-type="genus" reg="Garcinia">G.</tp:taxon-name-part><tp:taxon-name-part taxon-name-part-type="species" reg="binucao">binucao</tp:taxon-name-part></tp:taxon-name></italic> (Blanco) Choisy; <italic><tp:taxon-name><tp:taxon-name-part taxon-name-part-type="genus" reg="Garcinia">G.</tp:taxon-name-part><tp:taxon-name-part taxon-name-part-type="species" reg="borneensis">borneensis</tp:taxon-name-part></tp:taxon-name></italic> Pierre; <italic><tp:taxon-name><tp:taxon-name-part taxon-name-part-type="genus" reg="Garcinia">G.</tp:taxon-name-part><tp:taxon-name-part taxon-name-part-type="species" reg="chapelieri">chapelieri</tp:taxon-name-part></tp:taxon-name></italic> (Planch. &amp; Triana) H.Perrier; <italic><tp:taxon-name><tp:taxon-name-part taxon-name-part-type="genus" reg="Garcinia">G.</tp:taxon-name-part><tp:taxon-name-part taxon-name-part-type="species" reg="cochinchinensis">cochinchinensis</tp:taxon-name-part></tp:taxon-name></italic> (Lour.) Choisy; <italic><tp:taxon-name><tp:taxon-name-part taxon-name-part-type="genus" reg="Garcinia">G.</tp:taxon-name-part><tp:taxon-name-part taxon-name-part-type="species" reg="comptonii">comptonii</tp:taxon-name-part></tp:taxon-name></italic> Baker f.; <italic><tp:taxon-name><tp:taxon-name-part taxon-name-part-type="genus" reg="Garcinia">G.</tp:taxon-name-part><tp:taxon-name-part taxon-name-part-type="species" reg="conicarpa">conicarpa</tp:taxon-name-part></tp:taxon-name></italic> Wight; <italic><tp:taxon-name><tp:taxon-name-part taxon-name-part-type="genus" reg="Garcinia">G.</tp:taxon-name-part><tp:taxon-name-part taxon-name-part-type="species" reg="corallina">corallina</tp:taxon-name-part></tp:taxon-name></italic> Vieill.; <italic><tp:taxon-name><tp:taxon-name-part taxon-name-part-type="genus" reg="Garcinia">G.</tp:taxon-name-part><tp:taxon-name-part taxon-name-part-type="species" reg="costata">costata</tp:taxon-name-part></tp:taxon-name></italic> Hemsl. ex King; <italic><tp:taxon-name><tp:taxon-name-part taxon-name-part-type="genus" reg="Garcinia">G.</tp:taxon-name-part><tp:taxon-name-part taxon-name-part-type="species" reg="cowa">cowa</tp:taxon-name-part></tp:taxon-name></italic> Roxb. ex DC.; <italic><tp:taxon-name><tp:taxon-name-part taxon-name-part-type="genus" reg="Garcinia">G.</tp:taxon-name-part><tp:taxon-name-part taxon-name-part-type="species" reg="crassiflora">crassiflora</tp:taxon-name-part></tp:taxon-name></italic> Jum. &amp; H.Perrier; <italic><tp:taxon-name><tp:taxon-name-part taxon-name-part-type="genus" reg="Garcinia">G.</tp:taxon-name-part><tp:taxon-name-part taxon-name-part-type="species" reg="dallmannensis">dallmannensis</tp:taxon-name-part></tp:taxon-name></italic> Kaneh. &amp; Hatus.; <italic><tp:taxon-name><tp:taxon-name-part taxon-name-part-type="genus" reg="Garcinia">G.</tp:taxon-name-part><tp:taxon-name-part taxon-name-part-type="species" reg="delpyana">delpyana</tp:taxon-name-part></tp:taxon-name></italic> Pierre; <italic><tp:taxon-name><tp:taxon-name-part taxon-name-part-type="genus" reg="Garcinia">G.</tp:taxon-name-part><tp:taxon-name-part taxon-name-part-type="species" reg="dhanikhariensis">dhanikhariensis</tp:taxon-name-part></tp:taxon-name></italic> S.K.Srivast.; <italic><tp:taxon-name><tp:taxon-name-part taxon-name-part-type="genus" reg="Garcinia">G.</tp:taxon-name-part><tp:taxon-name-part taxon-name-part-type="species" reg="dioica">dioica</tp:taxon-name-part></tp:taxon-name></italic> Blume; <italic><tp:taxon-name><tp:taxon-name-part taxon-name-part-type="genus" reg="Garcinia">G.</tp:taxon-name-part><tp:taxon-name-part taxon-name-part-type="species" reg="emarginata">emarginata</tp:taxon-name-part></tp:taxon-name></italic> Lauterb.; <italic><tp:taxon-name><tp:taxon-name-part taxon-name-part-type="genus" reg="Garcinia">G.</tp:taxon-name-part><tp:taxon-name-part taxon-name-part-type="species" reg="erythrosepala">erythrosepala</tp:taxon-name-part></tp:taxon-name></italic> Y.H.Li; <italic><tp:taxon-name><tp:taxon-name-part taxon-name-part-type="genus" reg="Garcinia">G.</tp:taxon-name-part><tp:taxon-name-part taxon-name-part-type="species" reg="esculenta">esculenta</tp:taxon-name-part></tp:taxon-name></italic> Y.H.Li; <italic><tp:taxon-name><tp:taxon-name-part taxon-name-part-type="genus" reg="Garcinia">G.</tp:taxon-name-part><tp:taxon-name-part taxon-name-part-type="species" reg="fruticosa">fruticosa</tp:taxon-name-part></tp:taxon-name></italic> Lauterb.; <italic><tp:taxon-name><tp:taxon-name-part taxon-name-part-type="genus" reg="Garcinia">G.</tp:taxon-name-part><tp:taxon-name-part taxon-name-part-type="species" reg="fusca">fusca</tp:taxon-name-part></tp:taxon-name></italic> Pierre; <italic><tp:taxon-name><tp:taxon-name-part taxon-name-part-type="genus" reg="Garcinia">G.</tp:taxon-name-part><tp:taxon-name-part taxon-name-part-type="species" reg="griffithii">griffithii</tp:taxon-name-part></tp:taxon-name></italic> T.Anderson; <italic><tp:taxon-name><tp:taxon-name-part taxon-name-part-type="genus" reg="Garcinia">G.</tp:taxon-name-part><tp:taxon-name-part taxon-name-part-type="species" reg="gummi-gutta">gummi-gutta</tp:taxon-name-part></tp:taxon-name></italic> (L.) N.Robson; <italic><tp:taxon-name><tp:taxon-name-part taxon-name-part-type="genus" reg="Garcinia">G.</tp:taxon-name-part><tp:taxon-name-part taxon-name-part-type="species" reg="horsfieldiana">horsfieldiana</tp:taxon-name-part></tp:taxon-name></italic> Pierre; <italic><tp:taxon-name><tp:taxon-name-part taxon-name-part-type="genus" reg="Garcinia">G.</tp:taxon-name-part><tp:taxon-name-part taxon-name-part-type="species" reg="hygrophila">hygrophila</tp:taxon-name-part></tp:taxon-name></italic> Lauterb.; <italic><tp:taxon-name><tp:taxon-name-part taxon-name-part-type="genus" reg="Garcinia">G.</tp:taxon-name-part><tp:taxon-name-part taxon-name-part-type="species" reg="indica">indica</tp:taxon-name-part></tp:taxon-name></italic> (Thouars) Choisy; <italic><tp:taxon-name><tp:taxon-name-part taxon-name-part-type="genus" reg="Garcinia">G.</tp:taxon-name-part><tp:taxon-name-part taxon-name-part-type="species" reg="klinkii">klinkii</tp:taxon-name-part></tp:taxon-name></italic> Lauterb.; <italic><tp:taxon-name><tp:taxon-name-part taxon-name-part-type="genus" reg="Garcinia">G.</tp:taxon-name-part><tp:taxon-name-part taxon-name-part-type="species" reg="korthalsii">korthalsii</tp:taxon-name-part></tp:taxon-name></italic> Pierre; <italic><tp:taxon-name><tp:taxon-name-part taxon-name-part-type="genus" reg="Garcinia">G.</tp:taxon-name-part><tp:taxon-name-part taxon-name-part-type="species" reg="lanceifolia">lanceifolia</tp:taxon-name-part></tp:taxon-name></italic> Roxb.; <italic><tp:taxon-name><tp:taxon-name-part taxon-name-part-type="genus" reg="Garcinia">G.</tp:taxon-name-part><tp:taxon-name-part taxon-name-part-type="species" reg="lauterbachiana">lauterbachiana</tp:taxon-name-part></tp:taxon-name></italic> A.C.Sm.; <italic><tp:taxon-name><tp:taxon-name-part taxon-name-part-type="genus" reg="Garcinia">G.</tp:taxon-name-part><tp:taxon-name-part taxon-name-part-type="species" reg="ledermannii">ledermannii</tp:taxon-name-part></tp:taxon-name></italic> Lauterb.; <italic><tp:taxon-name><tp:taxon-name-part taxon-name-part-type="genus" reg="Garcinia">G.</tp:taxon-name-part><tp:taxon-name-part taxon-name-part-type="species" reg="leggeae">leggeae</tp:taxon-name-part></tp:taxon-name></italic> W.E.Cooper; <italic><tp:taxon-name><tp:taxon-name-part taxon-name-part-type="genus" reg="Garcinia">G.</tp:taxon-name-part><tp:taxon-name-part taxon-name-part-type="species" reg="loheri">loheri</tp:taxon-name-part></tp:taxon-name></italic> Merr.; <italic><tp:taxon-name><tp:taxon-name-part taxon-name-part-type="genus" reg="Garcinia">G.</tp:taxon-name-part><tp:taxon-name-part taxon-name-part-type="species" reg="macgregorii">macgregorii</tp:taxon-name-part></tp:taxon-name></italic> Merr.; <italic><tp:taxon-name><tp:taxon-name-part taxon-name-part-type="genus" reg="Garcinia">G.</tp:taxon-name-part><tp:taxon-name-part taxon-name-part-type="species" reg="macrantha">macrantha</tp:taxon-name-part></tp:taxon-name></italic> A.C.Sm.; <italic><tp:taxon-name><tp:taxon-name-part taxon-name-part-type="genus" reg="Garcinia">G.</tp:taxon-name-part><tp:taxon-name-part taxon-name-part-type="species" reg="maingayi">maingayi</tp:taxon-name-part></tp:taxon-name></italic> Hook. f.; <italic><tp:taxon-name><tp:taxon-name-part taxon-name-part-type="genus" reg="Garcinia">G.</tp:taxon-name-part><tp:taxon-name-part taxon-name-part-type="species" reg="maluensis">maluensis</tp:taxon-name-part></tp:taxon-name></italic> Lauterb.; <italic><tp:taxon-name><tp:taxon-name-part taxon-name-part-type="genus" reg="Garcinia">G.</tp:taxon-name-part><tp:taxon-name-part taxon-name-part-type="species" reg="mestonii">mestonii</tp:taxon-name-part></tp:taxon-name></italic> F.M.Bailey; <italic><tp:taxon-name><tp:taxon-name-part taxon-name-part-type="genus" reg="Garcinia">G.</tp:taxon-name-part><tp:taxon-name-part taxon-name-part-type="species" reg="microstigma">microstigma</tp:taxon-name-part></tp:taxon-name></italic> Kurz; <italic><tp:taxon-name><tp:taxon-name-part taxon-name-part-type="genus" reg="Garcinia">G.</tp:taxon-name-part><tp:taxon-name-part taxon-name-part-type="species" reg="minahassensis">minahassensis</tp:taxon-name-part></tp:taxon-name></italic> Pierre; <italic><tp:taxon-name><tp:taxon-name-part taxon-name-part-type="genus" reg="Garcinia">G.</tp:taxon-name-part><tp:taxon-name-part taxon-name-part-type="species" reg="miquelii">miquelii</tp:taxon-name-part></tp:taxon-name></italic> Pierre; <italic><tp:taxon-name><tp:taxon-name-part taxon-name-part-type="genus" reg="Garcinia">G.</tp:taxon-name-part><tp:taxon-name-part taxon-name-part-type="species" reg="myristicifolia">myristicifolia</tp:taxon-name-part></tp:taxon-name></italic> Pierre; <italic><tp:taxon-name><tp:taxon-name-part taxon-name-part-type="genus" reg="Garcinia">G.</tp:taxon-name-part><tp:taxon-name-part taxon-name-part-type="species" reg="nigrolineata">nigrolineata</tp:taxon-name-part></tp:taxon-name></italic> Planch. ex T.Anderson; <italic><tp:taxon-name><tp:taxon-name-part taxon-name-part-type="genus" reg="Garcinia">G.</tp:taxon-name-part><tp:taxon-name-part taxon-name-part-type="species" reg="oblongifolia">oblongifolia</tp:taxon-name-part></tp:taxon-name></italic> Champ. ex Benth.; <italic><tp:taxon-name><tp:taxon-name-part taxon-name-part-type="genus" reg="Garcinia">G.</tp:taxon-name-part><tp:taxon-name-part taxon-name-part-type="species" reg="oligophlebia">oligophlebia</tp:taxon-name-part></tp:taxon-name></italic> Merr.; <italic><tp:taxon-name><tp:taxon-name-part taxon-name-part-type="genus" reg="Garcinia">G.</tp:taxon-name-part><tp:taxon-name-part taxon-name-part-type="species" reg="oliveri">oliveri</tp:taxon-name-part></tp:taxon-name></italic> Pierre; <italic><tp:taxon-name><tp:taxon-name-part taxon-name-part-type="genus" reg="Garcinia">G.</tp:taxon-name-part><tp:taxon-name-part taxon-name-part-type="species" reg="oreophila">oreophila</tp:taxon-name-part></tp:taxon-name></italic> Lauterb.; <italic><tp:taxon-name><tp:taxon-name-part taxon-name-part-type="genus" reg="Garcinia">G.</tp:taxon-name-part><tp:taxon-name-part taxon-name-part-type="species" reg="oxycarpa">oxycarpa</tp:taxon-name-part></tp:taxon-name></italic> (Thours) P.W.Sweeney; <italic><tp:taxon-name><tp:taxon-name-part taxon-name-part-type="genus" reg="Garcinia">G.</tp:taxon-name-part><tp:taxon-name-part taxon-name-part-type="species" reg="pachyantha">pachyantha</tp:taxon-name-part></tp:taxon-name></italic> A.C.Sm.; <italic><tp:taxon-name><tp:taxon-name-part taxon-name-part-type="genus" reg="Garcinia">G.</tp:taxon-name-part><tp:taxon-name-part taxon-name-part-type="species" reg="pachypetala">pachypetala</tp:taxon-name-part></tp:taxon-name></italic> Lauterb.; <italic><tp:taxon-name><tp:taxon-name-part taxon-name-part-type="genus" reg="Garcinia">G.</tp:taxon-name-part><tp:taxon-name-part taxon-name-part-type="species" reg="pallida">pallida</tp:taxon-name-part></tp:taxon-name></italic> Lauterb.; <italic><tp:taxon-name><tp:taxon-name-part taxon-name-part-type="genus" reg="Garcinia">G.</tp:taxon-name-part><tp:taxon-name-part taxon-name-part-type="species" reg="parvifolia">parvifolia</tp:taxon-name-part></tp:taxon-name></italic> (Miq.) Miq.; <italic><tp:taxon-name><tp:taxon-name-part taxon-name-part-type="genus" reg="Garcinia">G.</tp:taxon-name-part><tp:taxon-name-part taxon-name-part-type="species" reg="pedunculata">pedunculata</tp:taxon-name-part></tp:taxon-name></italic> Roxb. ex Buch.-Ham.; <italic><tp:taxon-name><tp:taxon-name-part taxon-name-part-type="genus" reg="Garcinia">G.</tp:taxon-name-part><tp:taxon-name-part taxon-name-part-type="species" reg="ponapensis">ponapensis</tp:taxon-name-part></tp:taxon-name></italic> Lauterb.; <italic><tp:taxon-name><tp:taxon-name-part taxon-name-part-type="genus" reg="Garcinia">G.</tp:taxon-name-part><tp:taxon-name-part taxon-name-part-type="species" reg="quaesita">quaesita</tp:taxon-name-part></tp:taxon-name></italic> Pierre; <italic><tp:taxon-name><tp:taxon-name-part taxon-name-part-type="genus" reg="Garcinia">G.</tp:taxon-name-part><tp:taxon-name-part taxon-name-part-type="species" reg="ramosii">ramosii</tp:taxon-name-part></tp:taxon-name></italic> Merr.; <italic><tp:taxon-name><tp:taxon-name-part taxon-name-part-type="genus" reg="Garcinia">G.</tp:taxon-name-part><tp:taxon-name-part taxon-name-part-type="species" reg="riparia">riparia</tp:taxon-name-part></tp:taxon-name></italic> A.C.Sm.; <italic><tp:taxon-name><tp:taxon-name-part taxon-name-part-type="genus" reg="Garcinia">G.</tp:taxon-name-part><tp:taxon-name-part taxon-name-part-type="species" reg="rubra">rubra</tp:taxon-name-part></tp:taxon-name></italic> Merr.; <italic><tp:taxon-name><tp:taxon-name-part taxon-name-part-type="genus" reg="Garcinia">G.</tp:taxon-name-part><tp:taxon-name-part taxon-name-part-type="species" reg="rubriflora">rubriflora</tp:taxon-name-part></tp:taxon-name></italic> Boerl.; <italic><tp:taxon-name><tp:taxon-name-part taxon-name-part-type="genus" reg="Garcinia">G.</tp:taxon-name-part><tp:taxon-name-part taxon-name-part-type="species" reg="sabangensis">sabangensis</tp:taxon-name-part></tp:taxon-name></italic> Lauterb.; <italic><tp:taxon-name><tp:taxon-name-part taxon-name-part-type="genus" reg="Garcinia">G.</tp:taxon-name-part><tp:taxon-name-part taxon-name-part-type="species" reg="samarensis">samarensis</tp:taxon-name-part></tp:taxon-name></italic> Merr.; <italic><tp:taxon-name><tp:taxon-name-part taxon-name-part-type="genus" reg="Garcinia">G.</tp:taxon-name-part><tp:taxon-name-part taxon-name-part-type="species" reg="schomburgkiana">schomburgkiana</tp:taxon-name-part></tp:taxon-name></italic> Pierre; <italic><tp:taxon-name><tp:taxon-name-part taxon-name-part-type="genus" reg="Garcinia">G.</tp:taxon-name-part><tp:taxon-name-part taxon-name-part-type="species" reg="segmentata">segmentata</tp:taxon-name-part></tp:taxon-name></italic> Kosterm.; <italic><tp:taxon-name><tp:taxon-name-part taxon-name-part-type="genus" reg="Garcinia">G.</tp:taxon-name-part><tp:taxon-name-part taxon-name-part-type="species" reg="septogarcinia">septogarcinia</tp:taxon-name-part></tp:taxon-name></italic> I.M.Turner &amp; L.V.S.Jenn.; <italic><tp:taxon-name><tp:taxon-name-part taxon-name-part-type="genus" reg="Garcinia">G.</tp:taxon-name-part><tp:taxon-name-part taxon-name-part-type="species" reg="siripatanadilokii">siripatanadilokii</tp:taxon-name-part></tp:taxon-name></italic> Ngerns., Meeprom, Boonth., Chamch. &amp; Sinbumr.; <italic><tp:taxon-name><tp:taxon-name-part taxon-name-part-type="genus" reg="Garcinia">G.</tp:taxon-name-part><tp:taxon-name-part taxon-name-part-type="species" reg="solomonensis">solomonensis</tp:taxon-name-part></tp:taxon-name></italic> A.C.Sm.; <italic><tp:taxon-name><tp:taxon-name-part taxon-name-part-type="genus" reg="Garcinia">G.</tp:taxon-name-part><tp:taxon-name-part taxon-name-part-type="species" reg="sopsopia">sopsopia</tp:taxon-name-part></tp:taxon-name></italic> (Buch.-Ham.) Mabb.; <italic><tp:taxon-name><tp:taxon-name-part taxon-name-part-type="genus" reg="Garcinia">G.</tp:taxon-name-part><tp:taxon-name-part taxon-name-part-type="species" reg="stigmacantha">stigmacantha</tp:taxon-name-part></tp:taxon-name></italic> Pierre; <italic><tp:taxon-name><tp:taxon-name-part taxon-name-part-type="genus" reg="Garcinia">G.</tp:taxon-name-part><tp:taxon-name-part taxon-name-part-type="species" reg="succifolia">succifolia</tp:taxon-name-part></tp:taxon-name></italic> Kurz; <italic><tp:taxon-name><tp:taxon-name-part taxon-name-part-type="genus" reg="Garcinia">G.</tp:taxon-name-part><tp:taxon-name-part taxon-name-part-type="species" reg="sulphurea">sulphurea</tp:taxon-name-part></tp:taxon-name></italic> Elmer; <italic><tp:taxon-name><tp:taxon-name-part taxon-name-part-type="genus" reg="Garcinia">G.</tp:taxon-name-part><tp:taxon-name-part taxon-name-part-type="species" reg="tetrandra">tetrandra</tp:taxon-name-part></tp:taxon-name></italic> Pierre; <italic><tp:taxon-name><tp:taxon-name-part taxon-name-part-type="genus" reg="Garcinia">G.</tp:taxon-name-part><tp:taxon-name-part taxon-name-part-type="species" reg="teysmanniana">teysmanniana</tp:taxon-name-part></tp:taxon-name></italic> Scheff.; <italic><tp:taxon-name><tp:taxon-name-part taxon-name-part-type="genus" reg="Garcinia">G.</tp:taxon-name-part><tp:taxon-name-part taxon-name-part-type="species" reg="trianii">trianii</tp:taxon-name-part></tp:taxon-name></italic> Pierre; <italic><tp:taxon-name><tp:taxon-name-part taxon-name-part-type="genus" reg="Garcinia">G.</tp:taxon-name-part><tp:taxon-name-part taxon-name-part-type="species" reg="urceolata">urceolata</tp:taxon-name-part></tp:taxon-name></italic> Munzinger, Bruy &amp; M.Pignal; <italic><tp:taxon-name><tp:taxon-name-part taxon-name-part-type="genus" reg="Garcinia">G.</tp:taxon-name-part><tp:taxon-name-part taxon-name-part-type="species" reg="valetoniana">valetoniana</tp:taxon-name-part></tp:taxon-name></italic> Lauterb.; <italic><tp:taxon-name><tp:taxon-name-part taxon-name-part-type="genus" reg="Garcinia">G.</tp:taxon-name-part><tp:taxon-name-part taxon-name-part-type="species" reg="vidua">vidua</tp:taxon-name-part></tp:taxon-name></italic> Ridl.; <italic><tp:taxon-name><tp:taxon-name-part taxon-name-part-type="genus" reg="Garcinia">G.</tp:taxon-name-part><tp:taxon-name-part taxon-name-part-type="species" reg="virgata">virgata</tp:taxon-name-part></tp:taxon-name></italic> Vieill. ex Guillaumin; <italic><tp:taxon-name><tp:taxon-name-part taxon-name-part-type="genus" reg="Garcinia">G.</tp:taxon-name-part><tp:taxon-name-part taxon-name-part-type="species" reg="viridiflora">viridiflora</tp:taxon-name-part></tp:taxon-name></italic> Ridl.; <italic><tp:taxon-name><tp:taxon-name-part taxon-name-part-type="genus" reg="Garcinia">G.</tp:taxon-name-part><tp:taxon-name-part taxon-name-part-type="species" reg="wallichii">wallichii</tp:taxon-name-part></tp:taxon-name></italic> Choisy; <italic><tp:taxon-name><tp:taxon-name-part taxon-name-part-type="genus" reg="Garcinia">G.</tp:taxon-name-part><tp:taxon-name-part taxon-name-part-type="species" reg="xishuanbannaensis">xishuanbannaensis</tp:taxon-name-part></tp:taxon-name></italic> Y.H.Li; <italic><tp:taxon-name><tp:taxon-name-part taxon-name-part-type="genus" reg="Garcinia">G.</tp:taxon-name-part><tp:taxon-name-part taxon-name-part-type="species" reg="zeylanica">zeylanica</tp:taxon-name-part></tp:taxon-name></italic> Roxb.</p></tp:treatment-sec><tp:treatment-sec><!--Section generated to contain objects referenced in tp:taxon-treatment.--><fig id="F2" position="float" orientation="portrait"><object-id xmlns:xlink="http://www.w3.org/1999/xlink" content-type="doi" xlink:type="simple">10.3897/phytokeys.239.112563.figure2</object-id><object-id xmlns:xlink="http://www.w3.org/1999/xlink" content-type="arpha" xlink:type="simple">2AAB1810-FD09-53EE-8787-82EB6A7B0539</object-id><label>Figure 2.</label><caption><p>Molecular phylogeny of <italic><tp:taxon-name><tp:taxon-name-part taxon-name-part-type="genus" reg="Garcinia">Garcinia</tp:taxon-name-part></tp:taxon-name></italic> L. based on ITS sequences and Bayesian inference. Posterior probabilities (<abbrev xmlns:xlink="http://www.w3.org/1999/xlink" xlink:title="posterior probability" id="ABBRID0ESFAG" xlink:type="simple">PP</abbrev>) and bootstrap support values (<abbrev xmlns:xlink="http://www.w3.org/1999/xlink" xlink:title="bootstrap" id="ABBRID0EWFAG" xlink:type="simple">BS</abbrev>), obtained respectively by the Bayesian inference and Maximum Likelihood (<abbrev xmlns:xlink="http://www.w3.org/1999/xlink" xlink:title="Maximum likelihood" id="ABBRID0E1FAG" xlink:type="simple">ML</abbrev>) analysis, are indicated at each node of the cladogram. Nodes were collapsed when <abbrev xmlns:xlink="http://www.w3.org/1999/xlink" xlink:title="posterior probability" id="ABBRID0E5FAG" xlink:type="simple">PP</abbrev> &lt; 0.50. The lineages/sections discussed in the text are highlighted, and species names appear in colors depending on their native distribution areas: light blue, Central and South America; light green, Tropical Africa; dark green, Madagascar and Western Indian Ocean islands; grey, Southeast Asia; purple, Australia; orange, New Guinea; red, New Caledonia; dark blue, Southwest Pacific islands. Distribution information was taken from the Plants of the World Online website (<xref ref-type="bibr" rid="B45">POWO 2023</xref>; also see the table of vouchers). A few species occur in several regions, and the color of the main (largest) geographic region was used. Accessions in bold were newly sequenced in this study.</p></caption><graphic xmlns:xlink="http://www.w3.org/1999/xlink" xlink:href="phytokeys-239-073_article-112563__-g002.jpg" position="float" orientation="portrait" xlink:type="simple" id="oo_1002037.jpg"><uri content-type="original_file" xlink:type="simple">https://binary.pensoft.net/fig/1002037</uri></graphic></fig><fig id="F3" position="float" orientation="portrait"><object-id xmlns:xlink="http://www.w3.org/1999/xlink" content-type="doi" xlink:type="simple">10.3897/phytokeys.239.112563.figure3</object-id><object-id xmlns:xlink="http://www.w3.org/1999/xlink" content-type="arpha" xlink:type="simple">67DAE6CD-0984-5A8F-9458-C865CE61D0F8</object-id><label>Figure 3.</label><caption><p>Molecular phylogeny of <italic><tp:taxon-name><tp:taxon-name-part taxon-name-part-type="genus" reg="Garcinia">Garcinia</tp:taxon-name-part></tp:taxon-name></italic> L. based on a combined chloroplast DNA dataset and Bayesian inference. Posterior probabilities (<abbrev xmlns:xlink="http://www.w3.org/1999/xlink" xlink:title="posterior probability" id="ABBRID0E1GAG" xlink:type="simple">PP</abbrev>) and bootstrap support values (<abbrev xmlns:xlink="http://www.w3.org/1999/xlink" xlink:title="bootstrap" id="ABBRID0E5GAG" xlink:type="simple">BS</abbrev>), obtained respectively by the Bayesian inference and Maximum Likelihood (<abbrev xmlns:xlink="http://www.w3.org/1999/xlink" xlink:title="Maximum likelihood" id="ABBRID0ECHAG" xlink:type="simple">ML</abbrev>) analysis, are indicated at each node of the cladogram. Nodes were collapsed when <abbrev xmlns:xlink="http://www.w3.org/1999/xlink" xlink:title="posterior probability" id="ABBRID0EGHAG" xlink:type="simple">PP</abbrev> &lt; 0.50. The lineages/sections discussed in the text are highlighted, and species names appear in colors depending on their native distribution areas: light green, Tropical Africa; dark green, Madagascar and Western Indian Ocean islands; grey, Southeast Asia; purple, Australia; orange, New Guinea; red, New Caledonia; dark blue, Southwest Pacific islands. Distribution information was taken from the Plants of the World Online website (<xref ref-type="bibr" rid="B45">POWO 2023</xref>; also see the table of vouchers). A few species occur in several regions, and the color of the main (largest) region was used. All accessions were newly sequenced in this study.</p></caption><graphic xmlns:xlink="http://www.w3.org/1999/xlink" xlink:href="phytokeys-239-073_article-112563__-g003.jpg" position="float" orientation="portrait" xlink:type="simple" id="oo_1002038.jpg"><uri content-type="original_file" xlink:type="simple">https://binary.pensoft.net/fig/1002038</uri></graphic></fig><fig id="F1" position="float" orientation="portrait"><object-id xmlns:xlink="http://www.w3.org/1999/xlink" content-type="doi" xlink:type="simple">10.3897/phytokeys.239.112563.figure1</object-id><object-id xmlns:xlink="http://www.w3.org/1999/xlink" content-type="arpha" xlink:type="simple">75E20641-2747-5D3C-9E14-1F33FC948780</object-id><label>Figure 1.</label><caption><p>Some <italic><tp:taxon-name><tp:taxon-name-part taxon-name-part-type="genus" reg="Garcinia">Garcinia</tp:taxon-name-part></tp:taxon-name></italic> New Caledonian species (except E from Fiji) and morphological features <bold>A</bold><italic><tp:taxon-name><tp:taxon-name-part taxon-name-part-type="genus" reg="Garcinia">G.</tp:taxon-name-part><tp:taxon-name-part taxon-name-part-type="species" reg="balansae">balansae</tp:taxon-name-part></tp:taxon-name></italic> (Munzinger 4916), fruiting branch <bold>B</bold><italic><tp:taxon-name><tp:taxon-name-part taxon-name-part-type="genus" reg="Garcinia">G.</tp:taxon-name-part><tp:taxon-name-part taxon-name-part-type="species" reg="balansae">balansae</tp:taxon-name-part></tp:taxon-name></italic> (Munzinger 4916), bark <bold>C</bold><italic><tp:taxon-name><tp:taxon-name-part taxon-name-part-type="genus" reg="Garcinia">G.</tp:taxon-name-part></tp:taxon-name></italic> sp. “JT814” (Munzinger 7282), habit <bold>D</bold><italic><tp:taxon-name><tp:taxon-name-part taxon-name-part-type="genus" reg="Garcinia">G.</tp:taxon-name-part></tp:taxon-name></italic> sp. “JT814” (Munzinger 7282), bark <bold>E</bold><italic><tp:taxon-name><tp:taxon-name-part taxon-name-part-type="genus" reg="Garcinia">G.</tp:taxon-name-part><tp:taxon-name-part taxon-name-part-type="species" reg="vitiensis">vitiensis</tp:taxon-name-part></tp:taxon-name></italic> (Munzinger 7377), fruiting branch <bold>F</bold><italic><tp:taxon-name><tp:taxon-name-part taxon-name-part-type="genus" reg="Garcinia">G.</tp:taxon-name-part><tp:taxon-name-part taxon-name-part-type="species" reg="neglecta">neglecta</tp:taxon-name-part></tp:taxon-name></italic> (Munzinger 2690), fruit <bold>G</bold><italic><tp:taxon-name><tp:taxon-name-part taxon-name-part-type="genus" reg="Garcinia">G.</tp:taxon-name-part><tp:taxon-name-part taxon-name-part-type="species" reg="comptonii">comptonii</tp:taxon-name-part></tp:taxon-name></italic> (sin voucher), fruit.</p></caption><graphic xmlns:xlink="http://www.w3.org/1999/xlink" xlink:href="phytokeys-239-073_article-112563__-g001.jpg" position="float" orientation="portrait" xlink:type="simple" id="oo_1002036.jpg"><uri content-type="original_file" xlink:type="simple">https://binary.pensoft.net/fig/1002036</uri></graphic></fig></tp:treatment-sec><ref-list><ref id="B45"><mixed-citation xmlns:xlink="http://www.w3.org/1999/xlink" xlink:type="simple">POWO (<year>2023</year>) Plants of the World Online. Facilitated by the Royal Botanic Gardens, Kew. Published on the Internet. <ext-link xlink:href="http://www.plantsoftheworldonline.org/" ext-link-type="uri" xlink:type="simple">http://www.plantsoftheworldonline.org/</ext-link> [Retrieved 21 September 2023]</mixed-citation></ref><ref id="B2"><mixed-citation xmlns:xlink="http://www.w3.org/1999/xlink" xlink:type="simple"><person-group><name name-style="western"><surname>Baker</surname><given-names>EG</given-names></name></person-group> (<year>1894</year>) <article-title>Notes on <tp:taxon-name><tp:taxon-name-part taxon-name-part-type="family">Guttiferae</tp:taxon-name-part></tp:taxon-name>.</article-title><source>Le Journal de Botanique</source><volume>32</volume>: <fpage>360</fpage>–<lpage>364</lpage>.</mixed-citation></ref><ref id="B20"><mixed-citation xmlns:xlink="http://www.w3.org/1999/xlink" xlink:type="simple"><person-group><name name-style="western"><surname>Hiern</surname><given-names>WP</given-names></name></person-group> (<year>1900</year>) <article-title>Bibliographical Notes. XXV. Aubert Du Petit-Thouars.</article-title><source>Le Journal de Botanique</source><volume>38</volume>: <fpage>492</fpage>–<lpage>494</lpage>.</mixed-citation></ref><ref id="B71"><mixed-citation xmlns:xlink="http://www.w3.org/1999/xlink" xlink:type="simple"><person-group><name name-style="western"><surname>Turland</surname><given-names>NJ</given-names></name><name name-style="western"><surname>Wiersema</surname><given-names>JH</given-names></name><name name-style="western"><surname>Barrie</surname><given-names>FR</given-names></name><name name-style="western"><surname>Greuter</surname><given-names>W</given-names></name><name name-style="western"><surname>Hawksworth</surname><given-names>DL</given-names></name><name name-style="western"><surname>Herendeen</surname><given-names>PS</given-names></name><name name-style="western"><surname>Knapp</surname><given-names>S</given-names></name><name name-style="western"><surname>Kusber</surname><given-names>W-H</given-names></name><name name-style="western"><surname>Li</surname><given-names>D-Z</given-names></name><name name-style="western"><surname>Marhold</surname><given-names>K</given-names></name><name name-style="western"><surname>May</surname><given-names>TW</given-names></name><name name-style="western"><surname>McNeill</surname><given-names>J</given-names></name><name name-style="western"><surname>Monro</surname><given-names>AM</given-names></name><name name-style="western"><surname>Prado</surname><given-names>J</given-names></name><name name-style="western"><surname>Price</surname><given-names>MJ</given-names></name><name name-style="western"><surname>Smith</surname><given-names>GF</given-names></name></person-group> (<role>Eds</role>) (<year>2018</year>) International Code of Nomenclature for algae, fungi, and plants (Shenzhen Code) adopted by the Nineteenth International Botanical Congress Shenzhen, China, July 2017. Regnum Vegetabile 159. Koeltz Botanical Books, Glashütten. <ext-link xlink:href="10.12705/Code.2018" ext-link-type="doi" xlink:type="simple">https://doi.org/10.12705/Code.2018</ext-link></mixed-citation></ref><ref id="B21"><mixed-citation xmlns:xlink="http://www.w3.org/1999/xlink" xlink:type="simple"><person-group><name name-style="western"><surname>Jones</surname><given-names>SW</given-names></name></person-group> (<year>1980</year>) Morphology and major taxonomy of <italic><tp:taxon-name><tp:taxon-name-part taxon-name-part-type="genus">Garcinia</tp:taxon-name-part></tp:taxon-name></italic> (<tp:taxon-name><tp:taxon-name-part taxon-name-part-type="family">Guttiferae</tp:taxon-name-part></tp:taxon-name>). PhD Thesis, University of Leicester. <ext-link xlink:href="https://www.proquest.com/dissertations-theses/morphology-major-taxonomy-garcinia-guttiferae/docview/301438677/se-2" ext-link-type="uri" xlink:type="simple">https://www.proquest.com/dissertations-theses/morphology-major-taxonomy-garcinia-guttiferae/docview/301438677/se-2</ext-link></mixed-citation></ref><ref id="B65"><mixed-citation xmlns:xlink="http://www.w3.org/1999/xlink" xlink:type="simple"><person-group><name name-style="western"><surname>Stevens</surname><given-names>PF</given-names></name></person-group> (<year>2007</year>) <article-title><tp:taxon-name><tp:taxon-name-part taxon-name-part-type="family">Clusiaceae</tp:taxon-name-part></tp:taxon-name>-<tp:taxon-name><tp:taxon-name-part taxon-name-part-type="family">Guttiferae</tp:taxon-name-part></tp:taxon-name>.</article-title> In: <person-group><name name-style="western"><surname>Kubitzki</surname><given-names>K</given-names></name></person-group> (<role>Ed.</role>) <issue-title>The Families and Genera of Vascular Plants Flowering plants Eudicots: Berberidopsidales, Buxales, Crossosomatales, Fabales pp, Geraniales, Gunnerales, Myrtales pp, Proteales, Saxifragales, Vitales, Zygophyllales, Clusiaceae alliance, Passifloraceae alliance, Dilleniaceae, Huaceae, Picramniaceae, Sabiaceae.</issue-title><source>Springer-Verlag, Berlin</source>, <fpage>48</fpage>–<lpage>66</lpage>. <ext-link xlink:href="10.1007/978-3-540-32219-1_10" ext-link-type="doi" xlink:type="simple">https://doi.org/10.1007/978-3-540-32219-1_10</ext-link></mixed-citation></ref><ref id="B22"><mixed-citation xmlns:xlink="http://www.w3.org/1999/xlink" xlink:type="simple"><person-group><name name-style="western"><surname>Kostermans</surname><given-names>AJGH</given-names></name></person-group> (<year>1962</year>) <article-title>Miscellaneous botanical notes 3.</article-title><source>Reinwardtia</source><volume>6</volume>(<issue>2</issue>): <fpage>155</fpage>–<lpage>187</lpage>.</mixed-citation></ref><ref id="B36"><mixed-citation xmlns:xlink="http://www.w3.org/1999/xlink" xlink:type="simple"><person-group><name name-style="western"><surname>Munzinger</surname><given-names>J</given-names></name><name name-style="western"><surname>Bruy</surname><given-names>D</given-names></name><name name-style="western"><surname>Pignal</surname><given-names>M</given-names></name></person-group> (<year>2021</year>) <article-title>Novitates neocaledonicae XI: A new endemic species of <italic><tp:taxon-name><tp:taxon-name-part taxon-name-part-type="genus">Garcinia</tp:taxon-name-part></tp:taxon-name></italic> L. (<tp:taxon-name><tp:taxon-name-part taxon-name-part-type="family">Clusiaceae</tp:taxon-name-part></tp:taxon-name>), with an emended description of <italic><tp:taxon-name><tp:taxon-name-part taxon-name-part-type="genus">G.</tp:taxon-name-part><tp:taxon-name-part taxon-name-part-type="species">virgata</tp:taxon-name-part></tp:taxon-name></italic> Vieill. ex Guillaumin.</article-title><source>Adansonia</source><volume>43</volume>(<issue>6</issue>): <fpage>49</fpage>–<lpage>60</lpage>. <ext-link xlink:href="10.5252/adansonia2021v43a6" ext-link-type="doi" xlink:type="simple">https://doi.org/10.5252/adansonia2021v43a6</ext-link></mixed-citation></ref><ref id="B30"><mixed-citation xmlns:xlink="http://www.w3.org/1999/xlink" xlink:type="simple"><person-group><name name-style="western"><surname>Medellín-Zabala</surname><given-names>DM</given-names></name><name name-style="western"><surname>Marinho</surname><given-names>LC</given-names></name></person-group> (<year>2015</year>) <article-title><italic><tp:taxon-name><tp:taxon-name-part taxon-name-part-type="genus">Garcinia</tp:taxon-name-part><tp:taxon-name-part taxon-name-part-type="species">sumbawaensis</tp:taxon-name-part></tp:taxon-name></italic> comb. nova (<tp:taxon-name><tp:taxon-name-part taxon-name-part-type="family">Clusiaceae</tp:taxon-name-part></tp:taxon-name>) based on <italic><tp:taxon-name><tp:taxon-name-part taxon-name-part-type="genus">Septogarcinia</tp:taxon-name-part><tp:taxon-name-part taxon-name-part-type="species">sumbawaensis</tp:taxon-name-part></tp:taxon-name></italic>.</article-title><source>Annales Botanici Fennici</source><volume>52</volume>(<issue>5–6</issue>): <fpage>381</fpage>–<lpage>382</lpage>. <ext-link xlink:href="10.5735/085.052.0520" ext-link-type="doi" xlink:type="simple">https://doi.org/10.5735/085.052.0520</ext-link></mixed-citation></ref></ref-list></tp:taxon-treatment>
