# Supplementary material for: ﻿An updated infrageneric classification of the pantropical species-rich genus Garcinia L. (Clusiaceae) and some insights into the systematics of New Caledonian species, based on molecular and morphological evidence
Source: PhytoKeys. 2024 Mar 15;239:73–105. doi: 10.3897/phytokeys.239.112563 (PMC10960151; doi:10.3897/phytokeys.239.112563)
Supplement: XML Treatment for Garcinia L. section Garcinia [file phytokeys.239.112563-treatment16.xml]

<!DOCTYPE tp:taxon-treatment
  PUBLIC "-//TaxonX//DTD Taxonomic Treatment Publishing DTD v0 20100105//EN" "tax-treatment-NSO.dtd">
<tp:taxon-treatment xmlns:tp="http://www.plazi.org/taxpub"><tp:treatment-meta><kwd-group><label>Taxon classification</label><kwd>
                  <named-content content-type="kingdom">Plantae</named-content>
                </kwd><kwd>
                  <named-content content-type="order">Malpighiales</named-content>
                </kwd><kwd>
                  <named-content content-type="family">Clusiaceae</named-content>
                </kwd></kwd-group><mixed-citation publication-type="journal"><person-group><name><surname>Gaudeul</surname><given-names>Myriam</given-names></name><name><surname>Sweeney</surname><given-names>Patrick</given-names></name><name><surname>Munzinger</surname><given-names>Jérôme</given-names></name></person-group><article-title>﻿An updated infrageneric classification of the pantropical species-rich genus <italic><tp:taxon-name><tp:taxon-name-part taxon-name-part-type="genus" reg="Garcinia">Garcinia</tp:taxon-name-part></tp:taxon-name></italic> L. (<tp:taxon-name><tp:taxon-name-part taxon-name-part-type="family">Clusiaceae</tp:taxon-name-part></tp:taxon-name>) and some insights into the systematics of New Caledonian species, based on molecular and morphological evidence</article-title><source>PhytoKeys</source><day>15</day><month>03</month><year>2024</year><volume>239</volume><fpage>73</fpage><lpage>105</lpage><pub-id pub-id-type="doi">10.3897/phytokeys.239.112563</pub-id></mixed-citation></tp:treatment-meta><tp:nomenclature><label>﻿7.</label><tp:taxon-name>
                <object-id xmlns:xlink="http://www.w3.org/1999/xlink" content-type="arpha" xlink:type="simple">0C42771E-76DF-5E1D-8F69-311EBFF1DB89</object-id>
                <tp:taxon-name-part taxon-name-part-type="genus" reg="Garcinia">Garcinia</tp:taxon-name-part>
                <tp:taxon-name-part taxon-name-part-type="authority">L.</tp:taxon-name-part>
                <tp:taxon-name-part taxon-name-part-type="infraspecific-rank">section</tp:taxon-name-part>
                <tp:taxon-name-part taxon-name-part-type="section" reg="Garcinia">Garcinia</tp:taxon-name-part>
              </tp:taxon-name><tp:taxon-authority>. Clade 6</tp:taxon-authority><xref ref-type="fig" rid="F2">Figs 2</xref><xref ref-type="fig" rid="F3">, 3</xref></tp:nomenclature><tp:treatment-sec sec-type="material" id="SECID0E4CBK"><title>Type.</title><p><italic><tp:taxon-name><tp:taxon-name-part taxon-name-part-type="genus" reg="Garcinia">Garcinia</tp:taxon-name-part><tp:taxon-name-part taxon-name-part-type="species" reg="mangostana">mangostana</tp:taxon-name-part></tp:taxon-name></italic> L., Sp. Pl. 1: 443 (1753).</p></tp:treatment-sec><tp:treatment-sec sec-type="description" id="SECID0EODBK"><title>Distinguishing sectional characters.</title><p><bold><italic>Flowers</italic></bold> with four sepals and four petals. Staminate flowers often with a pistillode, stamens united into a single four-lobed or four-angled bundle, anthers two-thecous. Ovaries multilocular and stigmas with or without lobes and smooth or corrugated. <bold><italic>Fruits</italic></bold> with a smooth surface. <bold><italic>Inflorescences</italic></bold> terminal and comprised of simple cymes (<xref ref-type="bibr" rid="B39">Nazre et al. 2018</xref>). Indomalaya and tropical Australasia.</p><p>This section was recently monographed by <xref ref-type="bibr" rid="B39">Nazre et al. (2018)</xref> who recognized 13 species in the section and noted that species in the section share terminal inflorescences of simple cymes, stamens united into a single four-lobed or four-angled bundle, and fruits with a smooth surface. Based on morphological and molecular data he excluded several species that were included in this section by <xref ref-type="bibr" rid="B21">Jones (1980)</xref>; our molecular results fully support his decisions (see discussion under clade 5).</p></tp:treatment-sec><tp:treatment-sec sec-type="Species" id="SECID0ENEBK"><title>Species.</title><p><italic><tp:taxon-name><tp:taxon-name-part taxon-name-part-type="genus" reg="Garcinia">Garcinia</tp:taxon-name-part><tp:taxon-name-part taxon-name-part-type="species" reg="acuticosta">acuticosta</tp:taxon-name-part></tp:taxon-name></italic> Nazre; <italic><tp:taxon-name><tp:taxon-name-part taxon-name-part-type="genus" reg="Garcinia">G.</tp:taxon-name-part><tp:taxon-name-part taxon-name-part-type="species" reg="celebica">celebica</tp:taxon-name-part></tp:taxon-name></italic> L.; <italic><tp:taxon-name><tp:taxon-name-part taxon-name-part-type="genus" reg="Garcinia">G.</tp:taxon-name-part><tp:taxon-name-part taxon-name-part-type="species" reg="diospyrifolia">diospyrifolia</tp:taxon-name-part></tp:taxon-name></italic> Pierre; <italic><tp:taxon-name><tp:taxon-name-part taxon-name-part-type="genus" reg="Garcinia">G.</tp:taxon-name-part><tp:taxon-name-part taxon-name-part-type="species" reg="discoidea">discoidea</tp:taxon-name-part></tp:taxon-name></italic> Nazre; <italic><tp:taxon-name><tp:taxon-name-part taxon-name-part-type="genus" reg="Garcinia">G.</tp:taxon-name-part><tp:taxon-name-part taxon-name-part-type="species" reg="exigua">exigua</tp:taxon-name-part></tp:taxon-name></italic> Nazre; <italic><tp:taxon-name><tp:taxon-name-part taxon-name-part-type="genus" reg="Garcinia">G.</tp:taxon-name-part><tp:taxon-name-part taxon-name-part-type="species" reg="harmandii">harmandii</tp:taxon-name-part></tp:taxon-name></italic> Pierre; <italic><tp:taxon-name><tp:taxon-name-part taxon-name-part-type="genus" reg="Garcinia">G.</tp:taxon-name-part><tp:taxon-name-part taxon-name-part-type="species" reg="mangostana">mangostana</tp:taxon-name-part></tp:taxon-name></italic> L.; <italic><tp:taxon-name><tp:taxon-name-part taxon-name-part-type="genus" reg="Garcinia">G.</tp:taxon-name-part><tp:taxon-name-part taxon-name-part-type="species" reg="mangostifera">mangostifera</tp:taxon-name-part></tp:taxon-name></italic> Kaneh. &amp; Hatus.; <italic><tp:taxon-name><tp:taxon-name-part taxon-name-part-type="genus" reg="Garcinia">G.</tp:taxon-name-part><tp:taxon-name-part taxon-name-part-type="species" reg="nitida">nitida</tp:taxon-name-part></tp:taxon-name></italic> Pierre; <italic><tp:taxon-name><tp:taxon-name-part taxon-name-part-type="genus" reg="Garcinia">G.</tp:taxon-name-part><tp:taxon-name-part taxon-name-part-type="species" reg="ochracea">ochracea</tp:taxon-name-part></tp:taxon-name></italic> Nazre; <italic><tp:taxon-name><tp:taxon-name-part taxon-name-part-type="genus" reg="Garcinia">G.</tp:taxon-name-part><tp:taxon-name-part taxon-name-part-type="species" reg="penangiana">penangiana</tp:taxon-name-part></tp:taxon-name></italic> Pierre; <italic><tp:taxon-name><tp:taxon-name-part taxon-name-part-type="genus" reg="Garcinia">G.</tp:taxon-name-part><tp:taxon-name-part taxon-name-part-type="species" reg="rigida">rigida</tp:taxon-name-part></tp:taxon-name></italic> Miq.; <italic><tp:taxon-name><tp:taxon-name-part taxon-name-part-type="genus" reg="Garcinia">G.</tp:taxon-name-part><tp:taxon-name-part taxon-name-part-type="species" reg="sangudsangud">sangudsangud</tp:taxon-name-part></tp:taxon-name></italic> Nazre; <italic><tp:taxon-name><tp:taxon-name-part taxon-name-part-type="genus" reg="Garcinia">G.</tp:taxon-name-part><tp:taxon-name-part taxon-name-part-type="species" reg="sibeswarii">sibeswarii</tp:taxon-name-part></tp:taxon-name></italic> Shameer, J.Sarma, N.Mohanan &amp; A.Begum; <italic><tp:taxon-name><tp:taxon-name-part taxon-name-part-type="genus" reg="Garcinia">G.</tp:taxon-name-part><tp:taxon-name-part taxon-name-part-type="species" reg="venulosa">venulosa</tp:taxon-name-part></tp:taxon-name></italic> (Blanco) Choisy.</p></tp:treatment-sec><tp:treatment-sec><!--Section generated to contain objects referenced in tp:taxon-treatment.--><fig id="F2" position="float" orientation="portrait"><object-id xmlns:xlink="http://www.w3.org/1999/xlink" content-type="doi" xlink:type="simple">10.3897/phytokeys.239.112563.figure2</object-id><object-id xmlns:xlink="http://www.w3.org/1999/xlink" content-type="arpha" xlink:type="simple">2AAB1810-FD09-53EE-8787-82EB6A7B0539</object-id><label>Figure 2.</label><caption><p>Molecular phylogeny of <italic><tp:taxon-name><tp:taxon-name-part taxon-name-part-type="genus" reg="Garcinia">Garcinia</tp:taxon-name-part></tp:taxon-name></italic> L. based on ITS sequences and Bayesian inference. Posterior probabilities (<abbrev xmlns:xlink="http://www.w3.org/1999/xlink" xlink:title="posterior probability" id="ABBRID0ESFAG" xlink:type="simple">PP</abbrev>) and bootstrap support values (<abbrev xmlns:xlink="http://www.w3.org/1999/xlink" xlink:title="bootstrap" id="ABBRID0EWFAG" xlink:type="simple">BS</abbrev>), obtained respectively by the Bayesian inference and Maximum Likelihood (<abbrev xmlns:xlink="http://www.w3.org/1999/xlink" xlink:title="Maximum likelihood" id="ABBRID0E1FAG" xlink:type="simple">ML</abbrev>) analysis, are indicated at each node of the cladogram. Nodes were collapsed when <abbrev xmlns:xlink="http://www.w3.org/1999/xlink" xlink:title="posterior probability" id="ABBRID0E5FAG" xlink:type="simple">PP</abbrev> &lt; 0.50. The lineages/sections discussed in the text are highlighted, and species names appear in colors depending on their native distribution areas: light blue, Central and South America; light green, Tropical Africa; dark green, Madagascar and Western Indian Ocean islands; grey, Southeast Asia; purple, Australia; orange, New Guinea; red, New Caledonia; dark blue, Southwest Pacific islands. Distribution information was taken from the Plants of the World Online website (<xref ref-type="bibr" rid="B45">POWO 2023</xref>; also see the table of vouchers). A few species occur in several regions, and the color of the main (largest) geographic region was used. Accessions in bold were newly sequenced in this study.</p></caption><graphic xmlns:xlink="http://www.w3.org/1999/xlink" xlink:href="phytokeys-239-073_article-112563__-g002.jpg" position="float" orientation="portrait" xlink:type="simple" id="oo_1002037.jpg"><uri content-type="original_file" xlink:type="simple">https://binary.pensoft.net/fig/1002037</uri></graphic></fig><fig id="F3" position="float" orientation="portrait"><object-id xmlns:xlink="http://www.w3.org/1999/xlink" content-type="doi" xlink:type="simple">10.3897/phytokeys.239.112563.figure3</object-id><object-id xmlns:xlink="http://www.w3.org/1999/xlink" content-type="arpha" xlink:type="simple">67DAE6CD-0984-5A8F-9458-C865CE61D0F8</object-id><label>Figure 3.</label><caption><p>Molecular phylogeny of <italic><tp:taxon-name><tp:taxon-name-part taxon-name-part-type="genus" reg="Garcinia">Garcinia</tp:taxon-name-part></tp:taxon-name></italic> L. based on a combined chloroplast DNA dataset and Bayesian inference. Posterior probabilities (<abbrev xmlns:xlink="http://www.w3.org/1999/xlink" xlink:title="posterior probability" id="ABBRID0E1GAG" xlink:type="simple">PP</abbrev>) and bootstrap support values (<abbrev xmlns:xlink="http://www.w3.org/1999/xlink" xlink:title="bootstrap" id="ABBRID0E5GAG" xlink:type="simple">BS</abbrev>), obtained respectively by the Bayesian inference and Maximum Likelihood (<abbrev xmlns:xlink="http://www.w3.org/1999/xlink" xlink:title="Maximum likelihood" id="ABBRID0ECHAG" xlink:type="simple">ML</abbrev>) analysis, are indicated at each node of the cladogram. Nodes were collapsed when <abbrev xmlns:xlink="http://www.w3.org/1999/xlink" xlink:title="posterior probability" id="ABBRID0EGHAG" xlink:type="simple">PP</abbrev> &lt; 0.50. The lineages/sections discussed in the text are highlighted, and species names appear in colors depending on their native distribution areas: light green, Tropical Africa; dark green, Madagascar and Western Indian Ocean islands; grey, Southeast Asia; purple, Australia; orange, New Guinea; red, New Caledonia; dark blue, Southwest Pacific islands. Distribution information was taken from the Plants of the World Online website (<xref ref-type="bibr" rid="B45">POWO 2023</xref>; also see the table of vouchers). A few species occur in several regions, and the color of the main (largest) region was used. All accessions were newly sequenced in this study.</p></caption><graphic xmlns:xlink="http://www.w3.org/1999/xlink" xlink:href="phytokeys-239-073_article-112563__-g003.jpg" position="float" orientation="portrait" xlink:type="simple" id="oo_1002038.jpg"><uri content-type="original_file" xlink:type="simple">https://binary.pensoft.net/fig/1002038</uri></graphic></fig></tp:treatment-sec><ref-list><ref id="B45"><mixed-citation xmlns:xlink="http://www.w3.org/1999/xlink" xlink:type="simple">POWO (<year>2023</year>) Plants of the World Online. Facilitated by the Royal Botanic Gardens, Kew. Published on the Internet. <ext-link xlink:href="http://www.plantsoftheworldonline.org/" ext-link-type="uri" xlink:type="simple">http://www.plantsoftheworldonline.org/</ext-link> [Retrieved 21 September 2023]</mixed-citation></ref><ref id="B39"><mixed-citation xmlns:xlink="http://www.w3.org/1999/xlink" xlink:type="simple"><person-group><name name-style="western"><surname>Nazre</surname><given-names>M</given-names></name><name name-style="western"><surname>Newman</surname><given-names>MF</given-names></name><name name-style="western"><surname>Pennington</surname><given-names>RT</given-names></name><name name-style="western"><surname>Middleton</surname><given-names>DJ</given-names></name></person-group> (<year>2018</year>) <article-title>Taxonomic revision of <tp:taxon-name><tp:taxon-name-part taxon-name-part-type="genus">Garcinia</tp:taxon-name-part><tp:taxon-name-part taxon-name-part-type="infraspecific-rank">section</tp:taxon-name-part><tp:taxon-name-part taxon-name-part-type="section">Garcinia</tp:taxon-name-part></tp:taxon-name> (<tp:taxon-name><tp:taxon-name-part taxon-name-part-type="family">Clusiaceae</tp:taxon-name-part></tp:taxon-name>).</article-title><source>Phytotaxa</source><volume>373</volume>(<issue>1</issue>): <fpage>1</fpage>–<lpage>52</lpage>. <ext-link xlink:href="10.11646/phytotaxa.373.1.1" ext-link-type="doi" xlink:type="simple">https://doi.org/10.11646/phytotaxa.373.1.1</ext-link></mixed-citation></ref><ref id="B21"><mixed-citation xmlns:xlink="http://www.w3.org/1999/xlink" xlink:type="simple"><person-group><name name-style="western"><surname>Jones</surname><given-names>SW</given-names></name></person-group> (<year>1980</year>) Morphology and major taxonomy of <italic><tp:taxon-name><tp:taxon-name-part taxon-name-part-type="genus">Garcinia</tp:taxon-name-part></tp:taxon-name></italic> (<tp:taxon-name><tp:taxon-name-part taxon-name-part-type="family">Guttiferae</tp:taxon-name-part></tp:taxon-name>). PhD Thesis, University of Leicester. <ext-link xlink:href="https://www.proquest.com/dissertations-theses/morphology-major-taxonomy-garcinia-guttiferae/docview/301438677/se-2" ext-link-type="uri" xlink:type="simple">https://www.proquest.com/dissertations-theses/morphology-major-taxonomy-garcinia-guttiferae/docview/301438677/se-2</ext-link></mixed-citation></ref></ref-list></tp:taxon-treatment>
