# Supplementary material for: ﻿An updated infrageneric classification of the pantropical species-rich genus Garcinia L. (Clusiaceae) and some insights into the systematics of New Caledonian species, based on molecular and morphological evidence
Source: PhytoKeys. 2024 Mar 15;239:73–105. doi: 10.3897/phytokeys.239.112563 (PMC10960151; doi:10.3897/phytokeys.239.112563)
Supplement: Supplementary material 1 — List of taxa and accessions used in this study [file phytokeys-239-073_article-112563__-s001.xlsx]

## Sheet: Sheet1
Source	Taxon	Author name	Voucher* or Genbank number	Herbarium**-Voucher barcode	silica-dried (s) or sampled from herbarium specimen (h)	Geographic origin of the voucher [native distribution area of the taxon***]	Intergenic chloroplast spacers sequenced for this study	Prior determination	Reference for synonymy
This study	G. cambodgiensis	Vesque	Newman 2069	P-P00695515	s	Cambodia [Southeast Asia]	psbM-trnD, rps16-trnK
Genbank	G. vilersiana	Pierre	AB110818	-		[Southeast Asia]	-
Sweeney 2008a	G. dulcis	(Roxb.) Kurz	Sweeney 993 (cult. SING)	MO		[Southeast Asia, Australia, New Guinea]	-
Genbank	G. xanthochymus	Hook.f. ex T.Anderson	AB110817	-		[Southeast Asia]	-	G. tinctoria	Fl. Brit. India [J. D. Hooker] 1(2): 269 (1874)
Genbank	G. xanthocymus	Hook.f. ex T.Anderson	KX621280	-		[Southeast Asia]	-
Sweeney 2008	G. spicata	(Wight & Arn.) Hook.f.	Sweeney 1020 (cult. BBG, VI.C.123)	MO		[Southeast Asia]	-
Genbank	G. talbotii	Raizada ex Santapau	KX575867	-		[Southeast Asia]	-
Genbank	G. nervosa	(Miq.) Miq.	AF367222	-		[Southeast Asia]	-
Sweeney 2008	G. subelliptica	Merr.	Chung s.n.	MO		Taïwan [Southeast Asia]	-
This study	G. lowryi	Z.S. Rogers & P. Sweeney	Lowry 6060	MO-2940987, MO-2940988	s	Madagascar [Madagascar]	psbM-trnD, trnQ-rps16, rps16-trnK
Sweeney 2008	G. verrucosa	Jum. & H.Perrier	Sweeney 1286	MO		Madagascar [Madagascar]	-
This study	G. lucida	Vesque	SIMAB 050112	MO-398684 (leaf in silica)	s	Gabon [Tropical Africa]	psbM-trnD, trnQ-rps16, rps16-trnK	G. nobilis	Sosef, M.S.M. & al. (2006). Check-list des plantes vasculaires du Gabon. Scripta Botanica Belgica 35: 1-438
Sweeney 2008	G. quadrifaria var. quadrifaria	(Oliv.) Baill. ex Pierre	Moses 951	MO		Cameroon [Tropical Africa]	-	G. gnetoides	Sosef, M.S.M. & Dauby, G. (2012). Contribution to the taxonomy of Garcinia (Clusiaceae) in Africa, including two new species from Gabon and a key to the Lower Guinean species. PhytoKeys 17: 41-62
This study	G. quadrifaria var. chromocarpa	(Engl.) Sosef & Dauby	Walters 1264	MO-326955 (leaf in silica)	s	Gabon [Tropical Africa]	-	G. chromocarpa	Sosef, M. S. M., & Dauby, G. (2012). Contribution to the taxonomy of Garcinia (Clusiaceae) in Africa, including two new species from Gabon and a key to the Lower Guinean species. PhytoKeys, 62(17), 41–62. https://doi.org/10.3897/phytokeys.17.3114
Sweeney 2008	G. conrauana	Engl.	Moses 961	MO		Cameroon [Tropical Africa]	-
Sweeney 2008	G. kola	Heckel	Sweeney 1443	MO		Cameroon [Tropical Africa]	-
Sweeney 2008	G. lucida	Vesque	Moses 979	MO		Cameroon [Tropical Africa]	-
This study	G. calcicola	(Jum. & H. Perrier) P. Sweeney & Z.S. Rogers	Rogers 1107	MO-2940986	s	Madagascar [Madagascar]	-
Sweeney 2008	G. livingstonei	T. Anderson	Sweeney 1007 (cult. BBG, VI.A.30)	MO		[Tropical Africa]	-
This study	G. anjouanensis	(H. Perrier) P. Sweeney & Z.S. Rogers	Labat 3282	P-P00209736	s	Mayotte [Western Indian Ocean]	psbM-trnD, trnQ-rps16, rps16-trnK
This study	G. arenicola	(Jum. & H. Perrier) P. Sweeney & Z.S. Rogers	McPherson 18767	MO-2160742	s	Madagascar [Madagascar]	psbM-trnD, trnQ-rps16, rps16-trnK
Sweeney 2008	G. commersonii	(Planch. & Triana) Vesque	Sweeney 1252	MO		Madagascar [Madagascar, Western Indian Ocean]	-	Rheedia commersonii	Sweeney, P. W., & Rogers, Z. S. (2008). Nomenclatural Notes on Garcinia (Clusiaceae) from Madagascar and The Comoros. Novon: A Journal for Botanical Nomenclature, 18(4), 524–537. https://doi.org/10.3417/2006146
This study	G. mangorensis	(R. Viguier & Humbert) P. Sweeney & Z.S. Rogers	Martial 363	MO-2720877	s	Madagascar [Madagascar]	psbM-trnD, trnQ-rps16, rps16-trnK	Rheedia mangorensis	Sweeney, P. W., & Rogers, Z. S. (2008). Nomenclatural Notes on Garcinia (Clusiaceae) from Madagascar and The Comoros. Novon: A Journal for Botanical Nomenclature, 18(4), 524–537. https://doi.org/10.3417/2006146
This study	G. thouvenotii	(H. Perrier) P. Sweeney & Z.S. Rogers	Rakotonirina 242	MO-2850899 (leaf in silica)	s	Madagascar [Madagascar]	psbM-trnD, trnQ-rps16, rps16-trnK	Rheedia thouvenotii	Sweeney, P. W., & Rogers, Z. S. (2008). Nomenclatural Notes on Garcinia (Clusiaceae) from Madagascar and The Comoros. Novon: A Journal for Botanical Nomenclature, 18(4), 524–537. https://doi.org/10.3417/2006146
Sweeney 2008	G. urschii	(H. Perrier) P. Sweeney & Z.S. Rogers	Sweeney 1205	MO		Madagascar [Madagascar]	-	Rheedia urschii	Sweeney, P. W., & Rogers, Z. S. (2008). Nomenclatural Notes on Garcinia (Clusiaceae) from Madagascar and The Comoros. Novon: A Journal for Botanical Nomenclature, 18(4), 524–537. https://doi.org/10.3417/2006146
This study	G. megistophylla	P. Sweeney & Z.S. Rogers	Rakotonirina 300	MO-2720878, MO-2720879	s	Madagascar [Madagascar]	-
This study	G. megistophylla	P. Sweeney & Z.S. Rogers	Sweeney 1242	MO-2160955	s	Madagascar [Madagascar]	-	Rheedia megaphylla	Sweeney, P. W., & Rogers, Z. S. (2008). Nomenclatural Notes on Garcinia (Clusiaceae) from Madagascar and The Comoros. Novon: A Journal for Botanical Nomenclature, 18(4), 524–537. https://doi.org/10.3417/2006146
Sweeney 2008	G. macrophylla	Mart.	Sweeney 1456 (cult. MBC, 87621)	MO-2868595		[Central and South America]	-	Rheedia macrophylla	Hammel, B. (1989). New Combinations and Taxonomies in Clusiaceae. Annals of the Missouri Botanical Garden, 76(3), 927–929.
This study	G. madruno	(Kunth) Hammel	Moya 128	MO-2108937 (leaf in silica)	s	Bolivia [Central and South America]	-	Rheedia madruno	Hammel, B. (1989). New Combinations and Taxonomies in Clusiaceae. Annals of the Missouri Botanical Garden, 76(3), 927–929.
Sweeney 2008	G. intermedia	(Pittier) Hammel	Davidse 35685	MO		Belize [Central and South America]	-	Rheedia intermedia	Hammel, B. (1989). New Combinations and Taxonomies in Clusiaceae. Annals of the Missouri Botanical Garden, 76(3), 927–929.
This study	G. portoricensis	(Urb.) Alain	Taylor 11820	MO-266547	s	Puerto Rico [Central and South America]	-
Sweeney 2008	G. ovalifolia	Oliv.	Sweeney 1409C	MO		Cameroon [Tropical Africa]	-
Sweeney 2008	G. staudtii	Engl.	Sweeney 1445	MO		Cameroon [Tropical Africa]	-
Sweeney 2008	G. smeathmanii	(Planch. & Triana) Oliv.	Moses 954	MO		Cameroon [Tropical Africa]	-
Sweeney 2008	Allanblackia floribunda	Oliv.	Ewango s.n., 21-VI-04	MO		Democratic Republic of Congo [Tropical Africa]	-
This study	G. sp. "JT814"	-	Munzinger 7274	P-P00819209	s	New Caledonia [New Caledonia]	psbM-trnD, trnQ-rps16, rps16-trnK
This study	G. sp. "JT814"	-	Munzinger 7282	P-P00819265	s	New Caledonia [New Caledonia]	psbM-trnD, trnQ-rps16, rps16-trnK
This study	G. balansae	Pierre	Dagostini 388	P-P04899218	h	New Caledonia [New Caledonia]	psbM-trnD, trnQ-rps16
This study	G. balansae	Pierre	Munzinger 7489	P-P00980417	s	New Caledonia [New Caledonia]	psbM-trnD, trnQ-rps16, rps16-trnK
This study	G. balansae	Pierre	Pillon 511	P-P04899848	s	New Caledonia [New Caledonia]	psbM-trnD, trnQ-rps16, rps16-trnK
This study	G. balansae	Pierre	Munzinger 3029	P-P04899177	h	New Caledonia [New Caledonia]	psbM-trnD, trnQ-rps16, rps16-trnK
This study	G. balansae	Pierre	Munzinger 5756	P-P04899281	s	New Caledonia [New Caledonia]	psbM-trnD, trnQ-rps16, rps16-trnK
This study	G. balansae	Pierre	Pillon 206	P-P04899227	s	New Caledonia [New Caledonia]	psbM-trnD, trnQ-rps16, rps16-trnK
This study	G. myrtifolia	A.C.Sm.	Munzinger 7349	P-P00980440	s	Fiji [Southwest Pacific]	psbM-trnD, trnQ-rps16, rps16-trnK
This study	G. vitiensis	(A. Gray) Seem.	Munzinger 7377	P-P00980441	s	Fiji [Southwest Pacific]	psbM-trnD, trnQ-rps16, rps16-trnK
This study	G. vitiensis	(A. Gray) Seem.	Munzinger 7514	NY-NY03109085	s	Vanuatu [Southwest Pacific]	psbM-trnD, trnQ-rps16, rps16-trnK
This study	G. sp.	-	Munzinger 7380	P-P00980438	s	Fiji [Southwest Pacific]	psbM-trnD, trnQ-rps16, rps16-trnK
This study	G. jensenii	W.E.Cooper	Fell DGF4457	BRI-AQ631566	h	Australia [Australia]	psbM-trnD, trnQ-rps16, rps16-trnK
Sweeney 2008 / This study	G. brevirostris	Scheff.	Sweeney 985	MO		Singapore [Southeast Asia]	psbM-trnD, trnQ-rps16, rps16-trnK	G. eugeniifolia	Mao, A.A. & Dash, S.S. (2020). Flowering Plants of India an Annotated Checklist (Dicotyledons) 1: 1-970. Botanical Survey of India
This study	G. merguensis	Wight	Soejarto DDS_14028	P-P04899754	h	Vietnam [Southeast Asia]	psbM-trnD
Sweeney 2008 / This study	G. rostrata	(Hassk.) Miq.	Sweeney 1071	MO		Malaysia [Southeast Asia]	psbM-trnD, trnQ-rps16, rps16-trnK
Genbank	G. lancilimba	C.Y. Wu ex Y.H. Li	KR532158	-		[Southeast Asia]	-
Genbank	G. tetralata	C.Y. Wu ex Y.H. Li	KR532162	-		[Southeast Asia]	-
This study	G. archboldiana	A.C. Sm.	Takeuchi 7426	CANB-726202	h	Papua New Guinea [New Guinea]	trnQ-rps16, rps16-trnK
This study	G. engleriana	A.C.Sm.	Munzinger 6882	P-P02433781	s	Papua New Guinea [New Guinea]	trnQ-rps16
This study	G. pedicellata	(G.Forst.) Seem.	Munzinger 7099	P-P00956284	s	New Caledonia [New Caledonia]	psbM-trnD, trnQ-rps16, rps16-trnK
This study	G. pedicellata	(G.Forst.) Seem.	Munzinger 7117	P-P00956285	s	New Caledonia [New Caledonia]	psbM-trnD, trnQ-rps16, rps16-trnK
This study	G. puat	(Montrouz.) Guillaumin	Munzinger 7447	P-P02439921	s	New Caledonia [New Caledonia]	psbM-trnD, trnQ-rps16, rps16-trnK
This study	G. pedicellata	(G.Forst.) Seem.	Lowry 7405	NOU-NOU082429	s	New Caledonia [New Caledonia]	psbM-trnD, trnQ-rps16, rps16-trnK
This study	G. pedicellata	(G.Forst.) Seem.	Lowry 7407	NOU-NOU082457	s	New Caledonia [New Caledonia]	psbM-trnD, trnQ-rps16, rps16-trnK
This study	G. pedicellata	(G.Forst.) Seem.	Munzinger 4689	P-P04788062	s	New Caledonia [New Caledonia]	-
This study (only cpDNA)	G. pedicellata	(G.Forst.) Seem.	Munzinger 5996	P04899280	s	New Caledonia [New Caledonia]	psbM-trnD, trnQ-rps16, rps16-trnK
This study	G. pedicellata	(G.Forst.) Seem.	Munzinger 6362	P-P00903330	s	New Caledonia [New Caledonia]	psbM-trnD, trnQ-rps16, rps16-trnK
This study	G. pedicellata	(G.Forst.) Seem.	Munzinger 6466	P-P00903329	s	New Caledonia [New Caledonia]	psbM-trnD, trnQ-rps16, rps16-trnK
This study (only cpDNA)	G. pedicellata	(G.Forst.) Seem.	Pillon 223	P04899184	s	New Caledonia [New Caledonia]	psbM-trnD, trnQ-rps16, rps16-trnK
This study	G. densiflora	Pierre	Munzinger 7104	P-P01072607	s	New Caledonia [New Caledonia]	psbM-trnD, trnQ-rps16, rps16-trnK
This study	G. puat	(Montrouz.) Guillaumin	Munzinger 1483	P-P00354508	s	New Caledonia [New Caledonia]	-
This study	G. puat	(Montrouz.) Guillaumin	Munzinger 4568	P-P04899217	s	New Caledonia [New Caledonia]	-
This study	G. puat	(Montrouz.) Guillaumin	Muzinger 7998	P-P01073364	s	New Caledonia [New Caledonia]	-
This study	G. gibbsiae	S.Moore	Telford 11385	CBG-9102586	h	Australia [Australia]	rps16-trnK
This study	G. amplexicaulis	Viell. ex Pierre	McPherson 18536	MO-325877 (leaf in silica)	s	New Caledonia [New Caledonia]	psbM-trnD, trnQ-rps16, rps16-trnK
Sweeney 2008	G. amplexicaulis	Viell. ex Pierre	McPherson 19127	MO		New Caledonia [New Caledonia]	-
This study	G. amplexicaulis	Viell. ex Pierre	Munzinger 8008	P-P01073223	s	New Caledonia [New Caledonia]	-
This study	G. vieillardii	Pierre	Munzinger 1511	P-P00354480	s	New Caledonia [New Caledonia]	psbM-trnD, trnQ-rps16, rps16-trnK
This study	G. vieillardii	Pierre	Tronchet 380	P-P00354937	s	New Caledonia [New Caledonia]	trnQ-rps16, rps16-trnK
Sweeney 2008 / This study	G. warrenii	F.Muell.	Sweeney 997	MO		Australia [Australia]	trnQ-rps16, rps16-trnK
This study	G. pseudoguttifera	Seem.	Munzinger 7351	P-P00980437	s	Fiji [Southwest Pacific]	psbM-trnD, trnQ-rps16, rps16-trnK
This study	G. pseudoguttifera	Seem.	Munzinger 7366	P-P00980443	s	Fiji [Southwest Pacific]	-
This study	G. pseudoguttifera	Seem.	Munzinger 7374	MPU-MPU114989	s	Fiji [Southwest Pacific]	psbM-trnD, trnQ-rps16, rps16-trnK
This study	G. pseudoguttifera	Seem.	Ramon 190	PVNH-PVNH1439, PVNH1440	s	Vanuatu [Southwest Pacific]	trnQ-rps16, rps16-trnK
This study	G. pseudoguttifera	Seem.	Ramon 320	P-P00864242	s	Vanuatu [Southwest Pacific]	-
This study	G. pseudoguttifera	Seem.	Ramon 321	P-P00864243	s	Vanuatu [Southwest Pacific]	psbM-trnD, trnQ-rps16, rps16-trnK
Sweeney 2008	G. cymosa	(K.Schum.) I.M.Turner & P.F.Stevens	Sweeney 1000 (cult. SING)	MO		[New Guinea, Southwest Pacific]	-	Tripetalum cymosum	Turner, I. M., & Stevens, P. F. (1999). The Transfer of Tripetalum cymosum K. Schum. (Guttiferae) to Garcinia. Gardens’ Bulletin Singapore, 51(2), 175–177.
This study	G. hollrungii	Lauterb.	Cturtecka 1221	MIN	s	Papua New Guinea [New Guinea, Southwest Pacific]	rps16-trnK
Sweeney 2008 / This study	G. latissima	Miq.	Sweeney 1026 (cult. BBG, VI.C.58)	MO		[Southeast Asia]	psbM-trnD, trnQ-rps16, rps16-trnK	Pentaphalangium latissimum	Ann. Mus. Bot. Lugduno-Batavi 1: 209 (1864)
Sweeney 2008 / This study	G. prainiana	King.	Sweeney 1077 (cult. KEP)	MO		[Southeast Asia]	psbM-trnD, trnQ-rps16, rps16-trnK
Genbank	G. nujiangensis	C.Y.Wu & Y.H.Li	KX421335	-		[Southeast Asia]	-
This study	G. goudotiana	(Planch. & Triana) P. Sweeney & Z.S. Rogers	McPherson 18888	MO-2302207	s	Madagascar [Madagascar, Western Indian Ocean]	trnQ-rps16, rps16-trnK
This study	G. aff. parvula	(H. Perrier) P. Sweeney & Z.S. Rogers	Miller 8783	MO-2940989	s	Madagascar [Madagascar]	trnQ-rps16, rps16-trnK
Sweeney 2008	G. decipiens	(Baill.) Vesque	Sweeney 1410	MO		Madagascar [Madagascar]	-	Ochrocarpos decipiens	Sweeney, P. W., & Rogers, Z. S. (2008). Nomenclatural Notes on Garcinia (Clusiaceae) from Madagascar and The Comoros. Novon: A Journal for Botanical Nomenclature, 18(4), 524–537. https://doi.org/10.3417/2006146
This study	G. evonymoides	(Planch. & Triana) P. Sweeney & Z.S. Rogers	Martial 110	MO-2720881	s	Madagascar [Madagascar]	-	G. disepala	Rogers, Z. S., Sweeney, P. W., & Gautier, L. (2011). Malagasy Garcinia (Clusiaceae) revisited: new combinations and lectotypifications for Ochrocarpos goudotianus and O. evonymoides and the lectotypification of Garcinia comorensis. Candollea, 66(2), 2–4.
Sweeney 2008	G. evonymoides	(Planch. & Triana) P. Sweeney & Z.S. Rogers	Abdul‐Salim 132	MO		Madagascar [Madagascar]	-	Ochrocarpos multiflorus	Rogers, Z. S., Sweeney, P. W., & Gautier, L. (2011). Malagasy Garcinia (Clusiaceae) revisited: new combinations and lectotypifications for Ochrocarpos goudotianus and O. evonymoides and the lectotypification of Garcinia comorensis. Candollea, 66(2), 2–4.
Sweeney 2008	G. dauphinensis	P. Sweeney & Z.S. Rogers	Abdul‐Salim 138	MO		Madagascar [Madagascar]	-	Ochrocarpos parvifolius	Sweeney, P. W., & Rogers, Z. S. (2008). Nomenclatural Notes on Garcinia (Clusiaceae) from Madagascar and The Comoros. Novon: A Journal for Botanical Nomenclature, 18(4), 524–537. https://doi.org/10.3417/2006146
This study	G. orthoclada	Baker	Martial 579	MO-2850362 (leaf in silica)	s	Madagascar [Madagascar]	trnQ-rps16, rps16-trnK
Sweeney 2008 / This study	G. pauciflora	Baker	Sweeney 1236	MO		Madagascar [Madagascar]	psbM-trnD, trnQ-rps16, rps16-trnK
Sweeney 2008	G. tsaratananensis	(H. Perrier) P. Sweeney & Z.S. Rogers	Sweeney 1232	MO		Madagascar [Madagascar]	-	Ochrocarpos tsratananae	Sweeney, P. W., & Rogers, Z. S. (2008). Nomenclatural Notes on Garcinia (Clusiaceae) from Madagascar and The Comoros. Novon: A Journal for Botanical Nomenclature, 18(4), 524–537. https://doi.org/10.3417/2006146
This study	G. epunctata	Stapf.	Walters 922	MO-228849 (leaf in silica)	s	Gabon [Tropical Africa]	psbM-trnD, rps16-trnK
Sweeney 2008 / This study	G. punctata	Oliv.	Walters 583	MO		Gabon [Tropical Africa]	psbM-trnD, trnQ-rps16, rps16-trnK
Sweeney 2008	G. mannii	Oliv.	Kenfack 1651	MO		Cameroon [Tropical Africa]	-
Sweeney 2008 / This study	G. afzelii	Engl.	Sweeney 1427	MO		Cameroon [Tropical Africa]	psbM-trnD, trnQ-rps16, rps16-trnK
This study	G. adinantha	A.C. Sm. & S.P. Darwin	Munzinger 7353	P-P00980444	s	Fiji [Southwest Pacific]	psbM-trnD, trnQ-rps16, rps16-trnK
This study	G. adinantha	A.C. Sm. & S.P. Darwin	Munzinger 7362	P-P00980439	s	Fiji [Southwest Pacific]	psbM-trnD, trnQ-rps16, rps16-trnK
This study	G. adinantha	A.C. Sm. & S.P. Darwin	Munzinger 7392	P-P00980436	s	Fiji [Southwest Pacific]	-
Sweeney 2008	G. fruticosa	Lauterb.	Sweeney 1025 (cult. BBG, VI.C.118a)	MO		[New Guinea]	-
This study	G. comptonii	Baker f.	Munzinger 7454	P-P02439924	s	New Caledonia [New Caledonia]	psbM-trnD, trnQ-rps16
This study	G. neglecta	Vieill.	Munzinger 889	P-P00239427	s	New Caledonia [New Caledonia]	-
This study	G. neglecta	Vieill.	Munzinger 7543	P-P02288577	s	New Caledonia [New Caledonia]	psbM-trnD, trnQ-rps16, rps16-trnK
This study	G. virgata	Vieill. ex Guillaumin	Pignal 5177	MPU-MPU311517	s	New Caledonia [New Caledonia]	trnQ-rps16, rps16-trnK
This study	G. comptonii	Baker f.	Munzinger 7542	P-P02288576	s	New Caledonia [New Caledonia]	psbM-trnD, trnQ-rps16, rps16-trnK
This study	G. neglecta	Vieill.	Munzinger 5733	P-P04899284	s	New Caledonia [New Caledonia]	-
This study	G. urceolata	Munzinger, Bruy & M. Pignal	Munzinger 6146	NOU-NOU063324	s	New Caledonia [New Caledonia]	-
Sweeney 2008	G. nigrolineata	Planch. ex T. Anderson	Sweeney 1049	MO		Malaysia [Southeast Asia]	-
Genbank	G. parvifolia	(Miq.) Miq.	AF367221	-		[Southeast Asia]	-	G. globulosa	Whitmore TC 1973a Garcinia. Pages 196–225 in TC Whitmore, ed. Tree flora of Malaya: a manual for foresters. Vol 2. Longman, London.
Genbank	G. schomburgkiana	Pierre	AB110814	-		[Southeast Asia]	-
Genbank	G. cowa	Roxb. ex Choisy	AF367213	-		[Southeast Asia]	-
Genbank	G. forbesii	King	AF367224	-		[Southeast Asia]	-
Sweeney 2008	G. griffithii	T. Anderson	Sweeney 982	MO		Singapore [Southeast Asia]	-
Sweeney 2008	G. rubriflora	Boerl.	Sweeney 1024 (cult. BBG, VI.C.236)	MO		[Southeast Asia]	-
Sweeney 2008 / This study	G. sizygiifolia	Pierre	Sweeney 1017 (cult. BBG, VI.C.19)	MO		[Southeast Asia]	psbM-trnD, trnQ-rps16, rps16-trnK
Sweeney 2008	G. asterandra	Jum. & H. Perrier	Schmidt 4314	MO		Madagascar [Madagascar]	-
Sweeney 2008	G. chapelieri	(Planch. & Triana) H. Perrier	Sweeney 1256	MO		Madagascar [Madagascar]	-
Genbank	G. gummi-gutta	(L.) N.Robson	KX765284	-		[Southeast Asia]	-
Genbank	G. indica	(Thouars) Choisy	KX6211281	-		[Southeast Asia]	-
Genbank	G. bancana	Miq.	AF367212	-		[Southeast Asia]	-
Sweeney 2008	G. atroviridis	Griff. ex T.Anderson	Sweeney 1002 (cult. SING)	MO		[Southeast Asia]	-
Nazre 2006b	G. costata	Hemsl. ex King	Nazre BL03	-		[Southeast Asia]	-
Nazre 2006	G. maingayi	Hook.f.	Nazre 098	-		[Southeast Asia]	-
Nazre 2006	G. trianii	Pierre	Nazre K02	-		[Southeast Asia]	-
Sweeney 2008	G. celebica	L.	Sweeney 1028 (cult. BBG, VI.A.16)	MO		[Southeast Asia]	-
Sweeney 2008 / This study	G. celebica	L.	Sweeney 1458 (cult FTG, 87627A)	MO		[Southeast Asia, New Guinea]	psbM-trnD, trnQ-rps16, rps16-trnK	G. hombroniana	Nazre, M., Newman, M. F., Pennington, R. T., & Middleton, D. J. (2018). Taxonomic revision of Garcinia section Garcinia (Clusiaceae). Phytotaxa, 373(1), 1–52. https://doi.org/10.11646/phytotaxa.373.1.1
Genbank	G. celebica	L.	AB110816	-		[Southeast Asia, New Guinea]	-	G. speciosa	Nazre, M., Newman, M. F., Pennington, R. T., & Middleton, D. J. (2018). Taxonomic revision of Garcinia section Garcinia (Clusiaceae). Phytotaxa, 373(1), 1–52. https://doi.org/10.11646/phytotaxa.373.1.1
Sweeney 2008	Garcinia diospyrifolia	Pierre	Sweeney 1050 (cult. KEP)	MO		[Southeast Asia]	-	G. cataractalis	Nazre, M., Newman, M. F., Pennington, R. T., & Middleton, D. J. (2018). Taxonomic revision of Garcinia section Garcinia (Clusiaceae). Phytotaxa, 373(1), 1–52. https://doi.org/10.11646/phytotaxa.373.1.1
Sweeney 2008	Garcinia diospyrifolia	Pierre	Sweeney 1127	MO		Malaysia [Southeast Asia]	-	G. opaca var. dumosa	Nazre, M., Newman, M. F., Pennington, R. T., & Middleton, D. J. (2018). Taxonomic revision of Garcinia section Garcinia (Clusiaceae). Phytotaxa, 373(1), 1–52. https://doi.org/10.11646/phytotaxa.373.1.1
Sweeney 2008	G. rigida	Miq.	Sweeney 1015 (cult. BBG, VI.C.153)	MO		[Southeast Asia]	-	G. porrecta	Nazre, M., Newman, M. F., Pennington, R. T., & Middleton, D. J. (2018). Taxonomic revision of Garcinia section Garcinia (Clusiaceae). Phytotaxa, 373(1), 1–52. https://doi.org/10.11646/phytotaxa.373.1.1
Sweeney 2008	G. rigida	Miq.	Sweeney 1019 (cult. BBG, XXIII.A.221)	MO		[Southeast Asia]	-
Sweeney 2008	G. mangostana	L.	Sweeney 987 (cult. Bukit Timah, Singapore)	MO		[Southeast Asia]	-
Sweeney 2008	G. mangostana var. malaccensis	(Hook.f.) Nazre	Sweeney 1035 (cult. Greg Hambali pers. coll.)	MO		[Southeast Asia]	-	G. malaccensis	Nazre, M., Newman, M. F., Pennington, R. T., & Middleton, D. J. (2018). Taxonomic revision of Garcinia section Garcinia (Clusiaceae). Phytotaxa, 373(1), 1–52. https://doi.org/10.11646/phytotaxa.373.1.1
This study	G. mangostifera	Kaneh. & Hatus.	Molino 3058	P-P02433638	s	Papua New Guinea [New Guinea]	psbM-trnD, trnQ-rps16, rps16-trnK
Genbank	G. penangiana	Pierre	AB856033	-		[Southeast Asia]	-
Genbank	G. acuminata	Planch. & Triana	AB110796	-		[Southeast Asia]	-
Genbank	G. hanburyi	Hook.f.	AB110802	-		[Southeast Asia]	-
This study	G. cf. hanburyi	Hook.f.	Lee 1485	SING	h	Vietnam [Southeast Asia]	-
Genbank	G. cambogioides	(Murray) Headland	KX621283			[Southeast Asia]	-	G. morella	Shameer, P. S., & Mohanan, N. (2020). Garcinia cambogioides, the correct name for G. morella (Clusiaceae), its taxonomy, typification and notes on the status of G. pictoria. Rheedea, 30(4), 463–469. https://doi.org/dx.doi.org/10.22244/rheedea.2020.30.02.02
Sweeney 2008	G. dumosa	King	Sweeney 1047	MO		Malaysia [Southeast Asia]	-
Sweeney 2008	G. urophylla	Scort. ex King	Sweeney 1081	MO		Malaysia [Southeast Asia]	-
This study	G. lateriflora	Blume	Sweeney 1012 (cult. BBG, VI.A.17)	MO	s	[Southeast Asia]	-
Sweeney 2008 / This study	G. scortechinii	King	Sweeney 994	MO		Singapore [Southeast Asia]	psbM-trnD, trnQ-rps16, rps16-trnK
Sweeney 2008	G. cantleyana var. grandifolia	Whitmore	Sweeney 1060	MO		Malaysia [Southeast Asia]	-
Sweeney 2008	G. uniflora	King	Sweeney 1018 (cult. BBG, VI.C.374)	MO		[Southeast Asia]	-
This study	G. daedalanthera	Pierre	Ariafiani 403	BO	s	Indonesia, North Sulawesi [Southeast Asia]	rps16-trnK
Sweeney 2008	Pentadesma butyracea	Sabine	Sweeney 1005 (cult. BBG, VI.C.246a)	MO			-
Genbank	Symphonia globulifera	L. f.	AF479787				-
Genbank	Symphonia urophylla	(Decne. ex Planch. & Triana) Benth. & Hook. f. ex Vesque	AF479788	-			-
This study (only cpDNA)	Symphonia fasciculata	(Noronha ex Thouars) Vesque	Poncy 1510	P-P00373012			psbM-trnD, trnQ-rps16, rps16-trnK
Sweeney 2008	Montrouziera sphaeroidea	Pancher. ex Planch. & Triana	Cameron 981	NY			-
Sweeney 2008	Moronobea coccinea	Aubl.	Costa 425	MO			-
Sweeney 2008	Lorostemon coelhoi	Paula	Vicentini s.n.	MO			-
Genbank	Tovomita weddeliana	Planch. & Triana	AJ509218				-
Genbank	Clusia rosea	Jacq.	AJ509203	-			-
Genbank	Clusia uvitiana	Pittier	AJ509226	-			-
The table is ordered from top to bottom of the ITS phylogenetic tree (see Fig. 2)
*Vouchers made from living collections were collected in the Bogor Botanical Gardens [BBG], Fairchild Tropical Gardens [FTG], Forest Research Institute Malaysia in Kepong [KEP], Montgomery Botanical Gardens [MBG] and Singapore Botanic Gardens [SING].
**Herbarium acronyms follow the Index Herbariorum.
***Native distribution areas were coded as combinations of the following regions: Central and South America, Tropical Africa, Madagacar, Western Indian Ocean islands, Southeast Asia, Australia, New Guinea, New Caledonia, and Southwest Pacific islands. Information was taken from the Plants of the World Online website (POWO 2023).
a Sweeney PW (2008) Phylogeny and Floral Diversity in the Genus Garcinia (Clusiaceae) and Relatives. International Journal of Plant Sciences 169(9): 1288–1303. https://doi.org/10.1086/591990
b Nazre M (2006) Taxonomic revision and molecular studies of Garcinia section Garcinia. PhD Thesis, University of Edinburgh and Royal Botanic Gardens of Edinburgh, UK.
